# Supplementary material for: Genome-wide epigenetic profiling and transcriptome analysis in pediatric Obstructive Sleep Apnea: A focus on Black female children
Source: Heliyon. 2024 Nov 29;10(23):e40830. doi: 10.1016/j.heliyon.2024.e40830 (PMC11665405; doi:10.1016/j.heliyon.2024.e40830)
Supplement: Supplementary Table 1 — Quality of DNA and RNA. [file mmc1.xlsx]

## Sheet: Sheet1
Study ID	Subject	RNA concentration (ng/ul)	RNA integrity	DNA concentration (ng/ul)	DNA purity 260/280
EPIC01	Healthy subject	45	8.5	16	1.7
EPIC02	Healthy subject	642	7.8	126	1.89
EPIC03	Healthy subject	186	7.7	47.8	1.82
EPIC04	Healthy subject	191	8.4	41.7	1.8
EPIC05	Healthy subject	79.7	8.6	29	1.76
EPIC06	Healthy subject	482	8.4	87.5	1.88
EPIC07	Healthy subject	409	9.1	38.9	1.77
EPIC08	Healthy subject	370	9.3	53.3	1.86
EPIC09	Healthy subject	42	8.3	10.6	1.64
EPIC10	Healthy subject	206	4.7	101	1.84
EPIA01	Black female children with OSA	534	7.8	90.9	1.88
EPIA02	Black female children with OSA	977	8.6	209	1.97
EPIA03	Black female children with OSA	48	9	21.9	1.71
EPIA04	Black female children with OSA	291	8.6	64.3	1.82
EPIA05	Black female children with OSA	356	7.8	81.4	1.83
EPIA06	Black female children with OSA	102	8.4	52.5	1.83
EPIA07	Black female children with OSA	100	8.3	52.8	1.84
EPIA08	Black female children with OSA	184	8.9	15.4	1.77
EPIA09	Black female children with OSA	236	7.7	148	1.87
