# Supplementary material for: Genome-wide epigenetic profiling and transcriptome analysis in pediatric Obstructive Sleep Apnea: A focus on Black female children
Source: Heliyon. 2024 Nov 29;10(23):e40830. doi: 10.1016/j.heliyon.2024.e40830 (PMC11665405; doi:10.1016/j.heliyon.2024.e40830)
Supplement: Supplementary Table 2 — DESeq2 analysis of RNA sequencing [file mmc2.xlsx]

## Sheet: DESeq2
Gene ID	BaseMean	Log2FoldChange	lfcSE	Pval	logPval
MTG1	30.0792	2.32893	0.545837	1.98379e-05	4.7025
POLR2B	82.1423	1.49537	0.35325	2.30415e-05	4.63749
PRB2	22.7411	-2.15243	0.518063	3.25637e-05	4.48727
PLEKHA5	37.2136	1.89825	0.461609	3.91818e-05	4.40692
RPAP2	19.0632	2.3465	0.574284	4.38954e-05	4.35758
FAM114A1	79.488	1.54446	0.389789	7.42305e-05	4.12942
FLT1	139.469	-1.63469	0.418514	9.3855e-05	4.02754
CCT6A	65.6163	1.48864	0.390708	0.000138905	3.85728
TTF2	32.6614	2.20124	0.583667	0.000162333	3.78959
FNIP1	124.379	-1.12994	0.299906	0.000164783	3.78309
RP11-411K7.1	11.5412	2.18271	0.585305	0.000192104	3.71646
CREB3L1	57.9394	1.65411	0.452619	0.000257651	3.58897
DMBT1	100.96	2.08965	0.575502	0.000282313	3.54927
PLXNA1	26.8584	1.48608	0.410782	0.00029726	3.52686
XPA	19.7567	1.55518	0.437554	0.000379046	3.42131
LRIG3	9.27616	2.04464	0.577741	0.000401608	3.3962
LINC00649	11.2511	-2.11412	0.597513	0.000402853	3.39485
MACROD1	8.87421	1.90512	0.540579	0.000424739	3.37188
MRPS18B	23.8692	1.71539	0.487911	0.00043845	3.35808
ATL1	11.7119	-2.04761	0.587132	0.000487589	3.31195
MUC7	8701.78	1.775	0.513564	0.000547758	3.26141
ZNF609	80.8205	1.62348	0.47059	0.000560833	3.25117
XPOT	70.9058	1.80375	0.524616	0.000585527	3.23245
AMN	18.5736	-2.00555	0.586066	0.000621488	3.20657
AUTS2	56.8503	1.96304	0.576223	0.000657461	3.18213
EEF2K	22.5162	1.76218	0.521087	0.000720271	3.1425
SUSD4	20.9126	1.98021	0.589123	0.000775802	3.11025
PRB4	94.4315	-1.86476	0.554786	0.000775959	3.11016
PDP1	188.037	-1.05905	0.315454	0.000787254	3.10388
PARD3B	7.63979	2.03671	0.607086	0.000793949	3.10021
NCK1	32.6943	1.36866	0.408276	0.000801445	3.09613
AMACR	21.9912	1.76571	0.527918	0.000823808	3.08417
NNT-AS1	8.37314	-1.94769	0.582457	0.000826021	3.08301
PAPSS1	57.2135	1.40206	0.419964	0.000842227	3.07457
NAP1L4	75.8044	1.33418	0.400455	0.000863296	3.06384
CTB-36O1.7	15.7977	1.97429	0.601416	0.00102806	2.98798
SORBS3	85.6693	1.19745	0.365041	0.00103695	2.98424
ARHGEF37	64.3008	1.52087	0.464202	0.0010517	2.97811
WDR7	18.9671	1.75425	0.537235	0.00109337	2.96123
SLC7A6	47.2957	-1.46523	0.452139	0.00119253	2.92353
GTF2H1	64.974	1.3183	0.40786	0.00122825	2.91071
TPD52	73.1202	1.61093	0.500665	0.0012928	2.88847
RTKN	11.9104	1.87976	0.586097	0.00134008	2.87287
NUDT14	18.031	1.48779	0.464726	0.00136742	2.8641
FBXO25	16.3009	1.80037	0.562843	0.00138047	2.85997
B4GALT2	34.2386	1.41343	0.442879	0.00141553	2.84908
CUX2	5.59703	1.92196	0.6032	0.00144113	2.8413
TBC1D3C	49.0014	-1.3751	0.432238	0.00146597	2.83387
RNF152	17.9093	1.51266	0.47562	0.00147069	2.83248
RP11-875O11.1	6.426	1.92312	0.606873	0.00153015	2.81527
FRS3	9.96344	1.80149	0.572438	0.00164925	2.78271
EXTL3	63.8762	-1.25988	0.400669	0.00166405	2.77883
LAMC1	22.8329	-1.69544	0.542187	0.0017658	2.75306
FARP1	50.3507	1.57494	0.508303	0.0019455	2.71097
TRIM16L	20.4568	1.81435	0.586382	0.00197376	2.70471
CLDN17	24.7257	1.71148	0.559489	0.00222074	2.6535
MRPS26	11.2609	1.66328	0.544054	0.00223424	2.65087
GNPAT	37.4764	1.43006	0.468228	0.00225659	2.64655
IL23A	272.426	-1.40109	0.45894	0.00226653	2.64464
SELENBP1	25.2529	1.73026	0.567463	0.00229523	2.63917
POLA1	13.8386	1.70168	0.559932	0.00237292	2.62472
GTF2IRD1	93.3902	1.38443	0.45621	0.00240835	2.61828
PIK3R1	56.4963	1.39208	0.45876	0.00240987	2.61801
LARP6	6.49978	1.83228	0.604628	0.00244204	2.61225
C6orf58	34.9191	1.74159	0.57609	0.00250182	2.60174
RP11-497H16.7	19.7947	1.78032	0.593453	0.00270031	2.56859
PTGS1	30.5717	1.43892	0.479874	0.00271274	2.56659
NPM1	218.666	1.08249	0.362471	0.00282272	2.54933
MFSD9	25.5421	1.68625	0.565158	0.00284812	2.54544
TMEM185A	20.1386	1.51621	0.508293	0.0028549	2.54441
ZNF789	13.2883	-1.51271	0.508315	0.00292101	2.53447
ITPRIP	427.613	-0.79234	0.267436	0.00304922	2.51581
KIF1C	565.391	1.24254	0.420524	0.00312936	2.50455
PTPRS	21.9443	1.76577	0.597835	0.00314087	2.50295
RP11-347P5.1	5.65207	-1.6642	0.563511	0.0031443	2.50248
ING1	40.0795	1.66992	0.566301	0.00318989	2.49622
UBXN7	95.4403	1.47481	0.50202	0.00330596	2.4807
FAM86B3P	8.18168	-1.74903	0.595562	0.00331649	2.47932
FCRL1	8.4978	-1.72155	0.586706	0.0033434	2.47581
PLXND1	98.3379	1.21206	0.414017	0.00341631	2.46644
TCEAL3	11.6762	1.56031	0.533194	0.00342972	2.46474
LMCD1	12.1607	1.67971	0.574089	0.00343494	2.46408
LRG1	1111.33	-0.934566	0.319497	0.00344329	2.46303
RASA4CP	14.9937	-1.3879	0.475033	0.0034815	2.45823
UBE2G2	57.3853	1.27432	0.436488	0.00350598	2.45519
TNKS	59.4277	-1.27257	0.436193	0.00352905	2.45234
TBC1D15	132.3	-0.719365	0.246666	0.0035415	2.45081
DAB2	141.529	1.13968	0.391876	0.00363441	2.43957
TRNP1	207.706	-1.18448	0.407394	0.00364396	2.43843
FUCA2	27.4307	1.40633	0.484553	0.00370416	2.43131
CENPF	6.19654	-1.75513	0.605165	0.00372856	2.42846
ZNF784	8.54678	1.57456	0.544008	0.00379924	2.4203
SEPW1	124.485	1.02348	0.353731	0.00381097	2.41896
CDK6	35.8049	1.52976	0.52895	0.00382718	2.41712
NME1-NME2	155.713	1.0024	0.346625	0.00382924	2.41689
CTXN1	10.8037	1.6059	0.555425	0.00383659	2.41605
RRAGD	149.718	1.04678	0.362068	0.00383859	2.41583
FAM217B	29.8777	-1.54664	0.535358	0.00386495	2.41286
PTMS	138.701	1.08239	0.375276	0.00392359	2.40632
NREP	9.80722	1.50344	0.52137	0.00393107	2.40549
MT-ND2	367556	1.22342	0.424929	0.00398789	2.39926
IGF2BP3	9.99276	-1.66524	0.57882	0.00401519	2.39629
C17orf76-AS1	140.375	0.916957	0.319518	0.00410711	2.38646
KIF16B	21.6179	1.63869	0.57147	0.00413734	2.38328
SMARCD3	44.8095	-1.42907	0.498368	0.00413735	2.38328
RCAN1	17.6217	1.3827	0.482325	0.00414709	2.38226
RPL14	345.491	1.14368	0.399188	0.00417004	2.37986
NDUFS8	42.8413	1.02364	0.357634	0.00420646	2.37608
PEX19	59.3602	0.980501	0.342697	0.0042213	2.37455
LDHB	58.7466	1.23481	0.431715	0.00423327	2.37332
TDG	34.9004	0.965184	0.337585	0.00424868	2.37175
RBM28	33.1899	1.43882	0.504386	0.00433608	2.3629
MAFF	737.708	-0.699542	0.245234	0.00433696	2.36282
KDM1A	33.7962	1.51641	0.533162	0.00445251	2.35139
CYP4F29P	27.8051	-1.52934	0.538375	0.00450199	2.3466
LIMA1	43.5087	1.22067	0.430239	0.00455113	2.34188
PRPF40B	12.6544	1.69801	0.599035	0.00458856	2.33832
HOOK1	78.0052	1.31918	0.465697	0.00461564	2.33577
SAP18	161.458	0.870959	0.307822	0.00466318	2.33132
PAX1	29.3469	-1.54421	0.545821	0.00466715	2.33095
JMJD8	88.3682	1.16551	0.412183	0.00468893	2.32893
COX16	19.2294	1.44118	0.510457	0.0047531	2.32302
CCDC59	23.8081	1.10962	0.393122	0.00476384	2.32204
RP11-2C24.6	6.16521	1.68078	0.595692	0.00477914	2.32065
MTA3	33.2706	1.58713	0.56307	0.00482163	2.31681
S100P	606.889	-1.23855	0.439826	0.0048626	2.31313
GPATCH4	13.4754	1.68083	0.598713	0.0049943	2.30153
TTC28	12.2297	-1.66025	0.591444	0.00499878	2.30114
BCL2	59.784	1.58058	0.564699	0.0051264	2.29019
IRX5	10.2794	1.58431	0.566275	0.00514569	2.28856
NBAS	23.8438	1.59436	0.570377	0.00518547	2.28521
FBXW4	91.7193	1.1682	0.418022	0.00519663	2.28428
FAM199X	38.9117	1.17747	0.421509	0.00521485	2.28276
VMAC	13.2683	1.48763	0.532855	0.00524148	2.28055
MICAL3	19.319	1.55233	0.557512	0.0053629	2.2706
PIP	103.473	1.37833	0.495073	0.00536765	2.27022
AGK	15.2804	1.37401	0.494401	0.00545016	2.26359
CBR4	32.4164	1.64338	0.591825	0.00548976	2.26045
MT-CYB	235577	1.20467	0.4346	0.00557292	2.25392
FAM135A	42.6247	1.22397	0.441766	0.00559478	2.25222
SHROOM3	142.891	1.30382	0.4722	0.00575958	2.23961
MUC1	1269.53	-1.15645	0.419042	0.00578456	2.23773
UBAC2	68.1105	-0.85572	0.310216	0.00580733	2.23602
FZD10	5.69675	1.66368	0.60392	0.00587287	2.23115
BLMH	11.782	1.46307	0.531725	0.00593126	2.22685
CTD-2368P22.1	24.1145	-1.34115	0.48794	0.00598489	2.22294
MED12L	11.7346	1.47071	0.535797	0.00605306	2.21803
UBXN10	9.69202	1.56985	0.573185	0.00616596	2.21
LARP1B	16.14	1.54439	0.564011	0.00617726	2.2092
RPS26	531.803	0.785764	0.287073	0.00619731	2.2078
COA1	32.0357	1.08929	0.398191	0.00622666	2.20574
EIF2AK1	83.4998	0.835472	0.305556	0.00625187	2.20399
DDX19A	41.7817	1.49511	0.546901	0.00626117	2.20334
PITX2	95.7152	1.35153	0.494649	0.00628938	2.20139
UBE2Q2	30.811	1.20292	0.440442	0.00631104	2.1999
TBRG4	27.105	1.35213	0.495614	0.00636838	2.19597
TRIM17	16.2968	-1.43002	0.524375	0.00638948	2.19453
CCR1	1084.34	-1.10481	0.405151	0.00639325	2.19428
PPP1R3E	23.6137	1.33037	0.488238	0.0064334	2.19156
TNC	6.71711	1.65325	0.606833	0.00644189	2.19099
WI2-3658N16.1	15.6218	1.5613	0.573394	0.00647097	2.18903
SEL1L3	67.4273	1.46959	0.539716	0.00647145	2.189
ID4	21.8865	1.37917	0.506551	0.00647586	2.1887
RYR2	6.10867	1.65014	0.606284	0.00649425	2.18747
RP11-757G1.6	9.5196	1.62474	0.597045	0.00650255	2.18692
ATP5G3	76.6686	1.00405	0.368982	0.00650562	2.18671
ZNF717	8.03189	1.63707	0.601632	0.00650771	2.18657
SIPA1L3	53.6464	1.35043	0.498084	0.00670291	2.17374
COBL	44.4619	1.31278	0.48446	0.00673272	2.17181
RPL23	434.309	0.728836	0.269128	0.00676625	2.16965
MAGED2	61.8602	0.936373	0.345813	0.00677424	2.16914
ZNF84	21.3526	1.50373	0.555489	0.0067887	2.16821
ATP1A1	275.135	0.669999	0.247528	0.00679422	2.16786
ADC	12.0077	1.61643	0.597749	0.00684716	2.16449
DCAF7	77.1538	0.912692	0.338026	0.00693268	2.1591
RAB6A	211.037	0.71669	0.265994	0.00705187	2.1517
LCE2C	11.0764	1.63169	0.607026	0.00718781	2.1434
TNS3	63.8867	1.28987	0.481189	0.00734944	2.13375
PLTP	29.608	1.30807	0.488013	0.00735328	2.13352
LIF	56.172	-1.45153	0.541587	0.00735907	2.13318
MTSS1L	14.229	1.37197	0.511926	0.00736196	2.13301
GRB10	15.7994	1.37475	0.513104	0.00737786	2.13207
NDUFA5	33.976	1.08748	0.405973	0.00739082	2.13131
UBE2E3	42.2479	1.07221	0.401143	0.00752029	2.12377
RPL6P27	11.0452	1.23985	0.464779	0.0076393	2.11695
DMTN	22.3172	1.39311	0.522285	0.00764568	2.11658
RPL10A	347.666	0.861443	0.322968	0.00764692	2.11651
IFT80	20.0226	-1.20073	0.450737	0.00772329	2.1122
SLC18B1	17.7895	1.51972	0.570662	0.00774301	2.11109
SNX21	75.1631	1.21805	0.457452	0.00775207	2.11058
MUC4	2003.69	-1.05746	0.3979	0.00786994	2.10403
APPL2	108.917	1.0689	0.403008	0.00799462	2.0972
SLC29A1	22.9243	1.42208	0.536627	0.00804821	2.0943
SLC29A4	10.7454	1.48904	0.561911	0.00805032	2.09419
AFG3L2	23.4809	1.4781	0.557806	0.00805309	2.09404
ZNF532	38.9101	1.44038	0.543642	0.00806087	2.09362
TMEM68	17.2989	1.50545	0.568877	0.00813667	2.08955
AP001053.11	7.84588	1.59935	0.604979	0.00820177	2.08609
DUS1L	57.6634	0.959553	0.363196	0.00824259	2.08394
ZNF813	13.2101	1.59236	0.602967	0.00826931	2.08253
TFF3	68.0602	1.26461	0.479179	0.00831206	2.08029
ATP11A	149.743	-0.761711	0.288742	0.00833883	2.07889
PSEN2	15.1657	1.44813	0.549181	0.00836686	2.07744
PTPLB	25.0202	1.17457	0.445758	0.00841403	2.075
RNASEH2C	33.4653	1.17356	0.445477	0.00842904	2.07422
SHISA4	6.45075	1.57496	0.597887	0.00843328	2.074
LRRTM4	7.75355	1.58296	0.601614	0.00850863	2.07014
NICN1	9.69017	1.48135	0.563808	0.0086039	2.0653
NEB	7.34792	-1.59363	0.606928	0.00864622	2.06317
ZFR	63.3266	0.855618	0.326044	0.00868426	2.06127
KIAA0020	16.2874	1.45456	0.554391	0.00869764	2.0606
FOSB	1542.03	-1.0233	0.390095	0.00871046	2.05996
TBC1D4	30.7117	1.37799	0.525518	0.0087377	2.0586
PTPRM	14.1432	1.52882	0.58326	0.00876302	2.05735
FXYD3	89.2692	1.00076	0.382338	0.00885805	2.05266
FH	14.3203	1.41499	0.541319	0.0089495	2.0482
WNT2B	21.6633	-1.32617	0.50774	0.00900394	2.04557
DNASE2	55.6371	1.19558	0.458646	0.00914006	2.03905
PLCB3	52.9388	1.03474	0.396956	0.00914195	2.03896
SLC5A1	103.866	1.13308	0.435117	0.0092123	2.03563
RP11-281P23.1	6.75946	-1.50696	0.579527	0.00931347	2.03089
PYCR1	51.169	1.25631	0.483327	0.0093414	2.02959
ARHGAP39	13.32	1.47897	0.56919	0.00936653	2.02842
HERC2P2	48.7213	1.34505	0.518325	0.00945909	2.02415
TRIM33	164.774	-1.01642	0.391773	0.00947543	2.0234
SF3B3	105.859	0.971095	0.374362	0.00948656	2.02289
TPM1	17.7768	1.46576	0.565361	0.00952518	2.02113
GGCX	84.9793	1.06544	0.411175	0.00956384	2.01937
B3GNT3	149.651	-1.12293	0.434009	0.00967171	2.0145
CCDC88A	93.4243	1.11515	0.431314	0.00972474	2.01212
GAS5	65.1795	0.784315	0.303797	0.00983132	2.00739
ATP5O	70.0141	0.7924	0.307179	0.00989135	2.00474
VEGFB	70.4111	1.06876	0.414637	0.00994964	2.00219
PLAUR	2955.18	-0.83773	0.325017	0.00995184	2.0021
NIT2	26.6273	1.27403	0.494331	0.0099583	2.00181
KRTAP2-3	21.4509	1.45738	0.56549	0.00996027	2.00173
SNRNP25	15.4816	1.4486	0.562351	0.00999575	2.00018
THAP7	21.1873	1.39888	0.543414	0.0100456	1.99802
FZD3	11.7916	1.55772	0.605182	0.0100538	1.99767
NT5C2	580.625	-0.710808	0.276393	0.0101193	1.99485
ZC3H7A	87.7135	0.882662	0.344095	0.0103124	1.98664
USO1	96.5429	0.872606	0.340331	0.0103476	1.98516
NECAB3	10.7773	1.27497	0.497266	0.0103483	1.98513
POFUT1	23.7108	1.3122	0.511934	0.0103709	1.98419
MAST2	36.9918	1.3716	0.535607	0.0104424	1.9812
POLR1C	7.0011	1.47127	0.574549	0.0104448	1.9811
KLK1	58.9151	1.33116	0.520123	0.0104876	1.97932
SUMF2	51.8903	1.04031	0.407071	0.0106009	1.97466
NUDT16L1	35.4242	-1.13115	0.442744	0.0106233	1.97374
PPCS	56.5706	1.0066	0.394299	0.0106835	1.97129
SLC25A5	158.982	0.923604	0.362292	0.0107929	1.96686
NINL	55.9311	1.30234	0.510878	0.0107962	1.96673
ST3GAL5	23.4938	1.26338	0.495816	0.0108319	1.9653
GRAMD4	27.635	1.38974	0.545661	0.0108686	1.96383
PNPLA4	29.0318	1.52254	0.5984	0.0109478	1.96067
WIZ	65.3365	1.22076	0.479932	0.0109717	1.95973
TSC22D3	558.18	-0.765492	0.301027	0.0109926	1.9589
IL19	45.6846	1.32088	0.519634	0.011024	1.95766
HIPK2	71.8118	0.950691	0.374038	0.0110315	1.95736
EPB41L3	157.788	1.09306	0.430155	0.0110506	1.95662
C16orf54	126.539	-0.998643	0.393375	0.0111281	1.95358
YEATS2	37.4092	-1.13512	0.447855	0.0112587	1.94851
IRAK2	141.638	-0.816672	0.322476	0.0113251	1.94596
TAF9	47.1383	1.21362	0.479402	0.0113564	1.94476
NOP14-AS1	35.3767	1.31542	0.519898	0.0114014	1.94304
RP11-111G23.1	7.87562	-1.49091	0.589384	0.0114189	1.94237
RPS23	294.224	0.771639	0.305074	0.0114274	1.94205
NECAB2	27.3211	-1.35044	0.534451	0.0115113	1.93888
PPP1R15A	2873.12	-0.558605	0.221147	0.0115388	1.93784
U2SURP	76.1055	0.806051	0.319288	0.0115855	1.93608
WDR43	16.7211	1.242	0.492057	0.0115995	1.93556
ELMOD2	23.4381	-1.32265	0.52444	0.0116683	1.93299
ELP6	7.58971	1.41424	0.561015	0.0117067	1.93157
ELMOD3	37.1502	1.2968	0.514679	0.0117479	1.93004
MT1G	142.201	-1.04795	0.41626	0.0118176	1.92747
NLN	22.1108	1.49525	0.593945	0.0118194	1.9274
PABPC4	112.859	1.0735	0.426636	0.0118627	1.92582
ABO	5.94751	1.52739	0.607113	0.0118755	1.92535
IGLV1-44	12.1373	1.51997	0.604223	0.011884	1.92504
TMEM132A	71.2647	1.28444	0.511149	0.0119763	1.92168
CHPF	22.2304	1.08868	0.433467	0.0120198	1.9201
FPGT-TNNI3K	11.4297	1.51809	0.604878	0.0120817	1.91787
GMDS-AS1	7.08087	1.47731	0.589349	0.0121873	1.91409
C17orf96	21.4047	1.14361	0.456451	0.0122301	1.91257
AC018766.4	6.12506	1.52031	0.607105	0.0122731	1.91104
ZSCAN9	10.6374	1.40542	0.561252	0.012277	1.91091
AC137934.1	10.7084	-1.51993	0.607112	0.0122956	1.91025
EPAS1	72.3627	1.1992	0.479209	0.0123334	1.90892
ATRX	142.335	-1.06255	0.424664	0.0123463	1.90846
MANSC1	65.6887	-0.940789	0.37619	0.0123902	1.90692
CD276	96.7562	1.14897	0.459621	0.0124259	1.90567
NDUFV3	35.2406	1.2329	0.493338	0.0124507	1.90481
DCAF6	45.0161	1.14626	0.458759	0.0124684	1.90419
ERN2	27.585	1.50345	0.601856	0.0124888	1.90348
CCDC149	33.4465	1.41306	0.566145	0.0125626	1.90092
EEF1B2	239.022	0.919326	0.369484	0.0128414	1.89139
ZNF137P	5.67247	-1.4367	0.577677	0.0128813	1.89004
TOM1L1	19.5479	1.36812	0.550613	0.0129653	1.88722
C8orf59	27.2375	1.19741	0.482047	0.0129915	1.88634
TNS4	16.6384	1.34189	0.540318	0.0130088	1.88576
USP10	225.555	-0.872967	0.35159	0.0130314	1.88501
LINC00338	12.7986	-1.49958	0.604171	0.013063	1.88396
CICP27	66.683	-1.15453	0.465199	0.0130721	1.88366
GMPPA	57.3914	1.17608	0.474693	0.0132286	1.87849
CDT1	7.86503	1.50254	0.606579	0.0132468	1.87789
PDZRN3	10.9175	1.50375	0.607083	0.0132489	1.87782
CRYM	142.212	-1.02078	0.412253	0.0132829	1.87671
AC024592.9	18.7787	1.34767	0.544388	0.0133024	1.87607
PPP1R14B	61.1479	1.04642	0.422883	0.013343	1.87475
VWA3B	11.3083	1.4979	0.605436	0.0133575	1.87427
GOLGA8A	52.7725	-0.958627	0.387671	0.0134065	1.87268
ISL2	8.47022	-1.40535	0.568413	0.0134203	1.87224
MAP4K3	19.6124	1.34832	0.545552	0.0134556	1.8711
LINC00694	65.8175	-1.02137	0.413667	0.0135468	1.86816
IGHG3	52.0247	-1.32819	0.538117	0.0135786	1.86715
SFXN4	11.9618	1.48796	0.602985	0.0136003	1.86645
RPL17	426.981	0.793884	0.321875	0.0136465	1.86498
MT-ND5	147916	1.06564	0.432144	0.0136653	1.86438
CD96	9.17902	-1.39674	0.566473	0.0136756	1.86405
VNN2	536.2	-1.07234	0.434927	0.0136802	1.86391
TLDC1	20.5604	1.38038	0.560029	0.0137079	1.86303
VSTM2L	10.494	1.49631	0.607072	0.0137088	1.863
FOLR3	84.5877	-1.38893	0.563631	0.0137299	1.86233
NSUN3	18.0437	-1.29741	0.526503	0.0137319	1.86227
MIPEP	10.8523	1.49257	0.606969	0.0139305	1.85603
STOM	194.157	0.957563	0.389451	0.0139421	1.85567
RGCC	59.0056	1.20425	0.490097	0.0140036	1.85376
NHLRC2	20.9854	1.2598	0.513105	0.0140788	1.85143
RPL26	472.812	0.716511	0.292187	0.0141973	1.84779
SLC12A8	433.802	1.23491	0.50386	0.01425	1.84618
C19orf35	44.0594	-1.02329	0.417641	0.0142791	1.8453
COX7C	93.0401	0.845954	0.345657	0.0143899	1.84194
THSD4	6.70896	1.48194	0.605642	0.0144095	1.84135
UGGT1	92.6806	-1.13865	0.465458	0.0144332	1.84064
MLPH	190	0.99881	0.408313	0.0144376	1.8405
C11orf74	6.33424	1.45698	0.595766	0.0144632	1.83974
CKMT1B	23.0045	1.33668	0.546585	0.0144647	1.83969
RCSD1	87.4304	-0.757435	0.309725	0.0144649	1.83968
HIST1H2AD	8.11461	-1.47391	0.60283	0.0144861	1.83905
ALDH1L2	14.1812	1.4092	0.576403	0.0144928	1.83885
RPS12	385.067	0.860354	0.351955	0.0145053	1.83847
LCORL	18.9107	-1.41532	0.57902	0.0145119	1.83828
CTC-510F12.6	34.9761	-1.02992	0.421365	0.0145156	1.83816
HMGXB3	38.8287	1.29051	0.528004	0.0145204	1.83802
ZDHHC9	29.1044	1.03299	0.42271	0.0145364	1.83754
DHX32	77.2585	0.983329	0.40246	0.0145539	1.83702
XPO4	23.3298	1.38313	0.566849	0.0146858	1.8331
MECR	8.684	1.47979	0.606658	0.0147179	1.83215
ZNF253	9.36332	1.38295	0.567027	0.01473	1.8318
APIP	22.4571	1.13954	0.46729	0.0147434	1.8314
MMRN2	9.30348	-1.47066	0.60393	0.0148859	1.82722
PKP3	170.001	1.20014	0.493324	0.0149843	1.82436
UCK2	22.0557	1.37537	0.565711	0.0150478	1.82253
ZDHHC20	20.1133	-1.28815	0.529852	0.0150507	1.82244
DNAJC13	65.5712	1.06863	0.439887	0.0151266	1.82026
MT-ND4L	38719.6	1.10919	0.456749	0.015164	1.81919
SNX18	207.806	-0.771386	0.317686	0.0151765	1.81883
GLI3	5.73396	1.47293	0.606998	0.0152417	1.81697
SEMA4C	5.67119	1.4446	0.595395	0.0152538	1.81662
SOCS4	30.6374	-1.41492	0.583958	0.0153934	1.81267
ARHGEF38	5.58553	1.46592	0.605127	0.0154141	1.81208
MPHOSPH10	13.3983	1.43808	0.595082	0.0156656	1.80505
LPCAT1	407.29	-1.07189	0.443789	0.0157216	1.8035
TFDP1	72.5661	0.890614	0.369063	0.0158142	1.80095
ARHGAP18	46.1586	1.13799	0.471709	0.015844	1.80013
CDK2AP1	96.583	0.803469	0.333448	0.0159711	1.79667
DAZAP1	145.121	0.683077	0.283563	0.0160002	1.79588
S100A1	25.8998	1.3159	0.54629	0.0160055	1.79573
IL17C	37.0268	-1.19529	0.496596	0.0160858	1.79356
ERRFI1	158.511	-1.05315	0.438207	0.0162469	1.78923
B3GALT5	228.284	-0.959206	0.399322	0.016302	1.78776
CRBN	37.9431	1.06762	0.444534	0.0163209	1.78726
TLK1	38.357	1.04531	0.435298	0.0163344	1.7869
GADD45B	1383.72	-0.655791	0.273794	0.0166114	1.77959
TXNDC5	46.1159	1.05965	0.442487	0.0166309	1.77908
ANK3	29.4243	1.37555	0.574432	0.0166375	1.77891
HDDC2	19.2168	1.16869	0.488154	0.0166612	1.77829
DHX35	38.2883	1.33699	0.558508	0.0166718	1.77802
TMEM261	30.3083	1.42706	0.596586	0.0167548	1.77586
SGK3	32.3349	1.22141	0.510914	0.0168196	1.77418
EEF1A1P6	33.7611	1.1092	0.464536	0.0169516	1.77079
RPL27	458.98	0.692065	0.289896	0.0169732	1.77024
GABRP	762.099	-0.929688	0.389581	0.0170152	1.76916
KLHDC10	59.5531	0.968155	0.406041	0.0171079	1.7668
NDUFB2	34.7125	1.16819	0.489939	0.0171087	1.76678
PRSS12	17.12	1.36495	0.572728	0.0171606	1.76547
ZNF273	9.13216	1.41694	0.594922	0.0172322	1.76366
DNASE1L3	192.834	1.14313	0.479965	0.0172328	1.76364
RPS6	978.105	0.740476	0.311058	0.0172889	1.76223
LINC00657	85.6558	0.888925	0.373513	0.017317	1.76153
LY6G6C	75.8794	1.17735	0.494808	0.0173409	1.76093
RABL5	12.3576	1.42527	0.599103	0.0173595	1.76046
COQ9	31.8022	1.03054	0.433405	0.0174176	1.75901
GLCE	32.4867	-1.30665	0.54962	0.0174369	1.75853
LMNA	281.754	0.838154	0.352737	0.0174947	1.75709
GPSM1	74.1138	1.03058	0.434177	0.0176139	1.75414
REXO1	132.473	1.14722	0.483332	0.017617	1.75407
KCTD18	19.438	1.10773	0.466786	0.0176394	1.75352
RP11-4O1.2	9.67614	1.42611	0.601603	0.0177635	1.75047
SLTM	148.439	0.923771	0.38984	0.0178067	1.74942
STAT5A	211.36	-0.739338	0.312025	0.0178128	1.74927
PLA2R1	7.61802	1.42275	0.600618	0.0178458	1.74846
TIGD6	5.63323	1.4354	0.606946	0.0180322	1.74395
SERPINB3	158.187	1.15991	0.490611	0.018068	1.74309
STIP1	108.699	0.843877	0.357062	0.0181085	1.74212
FNIP2	50.7989	0.871982	0.369072	0.0181456	1.74123
PHPT1	37.047	1.07098	0.453312	0.0181486	1.74116
IRX3	57.9219	1.27002	0.537624	0.0181627	1.74082
PPFIA3	10.2584	1.40745	0.596149	0.0182306	1.7392
NFIC	150.541	0.751652	0.318681	0.0183425	1.73654
EIF3M	73.8181	0.6956	0.294967	0.0183622	1.73608
AVIL	61.7361	-1.07216	0.454791	0.0183999	1.73518
SLC26A2	12.3819	1.16657	0.49492	0.0184195	1.73472
PACS2	35.9046	0.978225	0.416049	0.0187116	1.72789
MT-ND4	695792	1.04418	0.444162	0.018728	1.72751
PIGM	10.9536	1.20399	0.513029	0.0189338	1.72276
NFIB	35.5468	1.22067	0.520493	0.0190161	1.72088
SUPT4H1	269.697	-0.557955	0.237927	0.0190239	1.7207
MESDC2	33.6552	1.14541	0.488493	0.0190384	1.72037
MT-CO1	1.52074e+06	1.03997	0.44376	0.0191016	1.71893
REEP6	20.841	1.25778	0.536965	0.0191611	1.71758
DUSP1	5664.46	-0.747508	0.31931	0.0192315	1.71599
ZNF701	28.3735	1.13128	0.483493	0.019294	1.71458
NEDD4	9.5277	1.35073	0.577916	0.0194263	1.71161
RAD1	17.7242	1.29581	0.554636	0.019474	1.71054
C12orf76	6.51465	-1.37267	0.587731	0.0195148	1.70964
MED7	14.8306	1.238	0.530409	0.0195933	1.70789
AKT1S1	196.105	0.670048	0.287127	0.019615	1.70741
PEG10	8.48137	-1.40213	0.600977	0.0196441	1.70677
NGDN	13.0277	1.10943	0.475671	0.0196824	1.70592
C2orf49	25.4542	-1.11053	0.476259	0.0197124	1.70526
GLRX5	26.2165	1.08432	0.465354	0.0198012	1.70331
RPRD1B	56.4059	1.07644	0.462122	0.0198409	1.70244
RBM20	6.28545	-1.4132	0.60675	0.0198525	1.70219
C19orf54	15.4265	1.15155	0.494515	0.0198783	1.70162
RCN1	12.6175	1.2388	0.532038	0.0198908	1.70135
SKIV2L2	30.1509	1.35323	0.581605	0.0199809	1.69939
QRICH2	10.6496	-1.30902	0.562613	0.0199824	1.69935
OPN3	33.4886	1.24819	0.536619	0.0200174	1.69859
NMNAT1	19.5536	1.29401	0.55695	0.0201584	1.69554
IL15	12.3306	1.34767	0.580242	0.0202009	1.69463
RGS2	3522.34	-0.860703	0.370739	0.0202553	1.69346
SORCS1	6.35477	1.35968	0.585723	0.0202671	1.69321
GPR171	14.8662	1.35185	0.582593	0.020319	1.6921
RPS6KB2	110.911	0.75668	0.32617	0.0203463	1.69151
PWP2	20.1363	-1.13968	0.491342	0.0203669	1.69107
ATG2A	390.714	-0.855166	0.369542	0.0206609	1.68485
LARP1	144.145	0.851975	0.368954	0.0209345	1.67914
TMEM63A	87.3286	0.900355	0.390007	0.020968	1.67844
TSPAN6	213.161	-0.805464	0.348931	0.0209783	1.67823
RAB15	19.6923	1.39451	0.604354	0.0210307	1.67715
EPCAM	5.52393	1.38587	0.600664	0.021042	1.67691
CALD1	11.6223	1.38779	0.601779	0.021103	1.67566
GPT2	197.233	-1.01905	0.44248	0.0212766	1.6721
MT-ND6	18640.9	0.939358	0.408073	0.0213387	1.67083
SOCS2	28.7083	1.20051	0.522061	0.0214732	1.6681
HAUS8	14.6336	1.15678	0.503216	0.0215176	1.66721
TNFRSF8	23.3683	-1.0498	0.457066	0.0216289	1.66497
KIF23	9.5004	-1.29531	0.563976	0.0216332	1.66488
AAMP	54.956	0.781162	0.340276	0.0216948	1.66364
HMG20A	23.902	1.21343	0.528577	0.0216959	1.66362
TMEM141	27.7167	1.08394	0.47254	0.0217982	1.66158
EPB41L4A-AS1	13.1565	1.19248	0.519887	0.0218065	1.66141
UBL4A	25.806	1.12749	0.491681	0.0218408	1.66073
ANKRD46	21.5712	1.27196	0.554768	0.0218612	1.66033
C6orf136	20.1963	1.12889	0.492535	0.0219057	1.65944
CPSF2	57.5726	1.10883	0.483834	0.0219192	1.65918
TRIO	51.0549	-1.09069	0.475947	0.0219271	1.65902
WFS1	11.6534	1.28791	0.562131	0.0219566	1.65843
EIF4B	339.587	0.754634	0.329387	0.021962	1.65833
PIK3R3	11.9518	1.36916	0.59769	0.021978	1.65801
ANKDD1A	24.512	1.25085	0.546054	0.0219806	1.65796
CBWD7	30.7848	-1.21075	0.528657	0.0220073	1.65743
NLRP12	87.0969	-1.08642	0.474379	0.0220107	1.65737
TRADD	58.1007	0.709064	0.309675	0.0220387	1.65681
C14orf2	60.1727	0.841046	0.367345	0.0220489	1.65661
APEX1	41.0703	1.13751	0.496917	0.022071	1.65618
BST1	119.566	-0.925705	0.404396	0.0220733	1.65613
GXYLT1	24.4439	1.25147	0.546829	0.0221026	1.65556
NKX2-3	8.85427	1.38915	0.607014	0.0221085	1.65544
RP4-758J18.2	10.6932	1.23308	0.538907	0.0221309	1.655
RPL7	548.977	0.811202	0.354993	0.0223056	1.65159
TRIP4	50.0701	1.02266	0.447996	0.022446	1.64886
MOCS1	9.57437	1.35973	0.595777	0.0224723	1.64835
GDAP2	61.0083	0.996132	0.436682	0.0225404	1.64704
RIOK2	14.0185	1.35417	0.593681	0.0225505	1.64684
WDR3	17.9255	1.33519	0.585664	0.02262	1.64551
KCNQ4	5.58575	1.37528	0.603261	0.022623	1.64545
RPS4X	863.493	0.747272	0.32784	0.0226445	1.64504
PLA2G4D	21.0073	1.30452	0.572664	0.0227276	1.64345
LMBRD2	23.6151	1.10075	0.483483	0.0228034	1.642
RPS15A	533.697	0.639693	0.281105	0.0228678	1.64077
USP16	48.4617	0.881962	0.38772	0.0229215	1.63976
ATPAF1	25.6793	0.941744	0.414196	0.0229861	1.63854
TWISTNB	20.6756	-1.28314	0.564366	0.0229906	1.63845
TGFB3	16.9694	1.33667	0.587961	0.0230017	1.63824
FAM222A	13.2494	1.3191	0.581056	0.0231969	1.63457
ZNF644	39.7498	1.10448	0.486715	0.023253	1.63352
ZNF100	53.5039	1.29394	0.570456	0.0233136	1.63239
VGLL4	53.5064	1.22224	0.539357	0.0234452	1.62995
VSIG2	141.596	-0.889697	0.392635	0.0234536	1.62979
PIN1	48.4574	0.830746	0.366703	0.0234854	1.6292
GTF2IRD2	16.6446	1.26043	0.557185	0.0236884	1.62546
MTRF1L	66.2395	1.16825	0.516545	0.0237184	1.62492
NAIF1	21.4274	-1.23746	0.547188	0.023729	1.62472
AGPAT4	19.3729	1.15471	0.51062	0.0237349	1.62461
GNPNAT1	11.3945	1.25908	0.556981	0.023787	1.62366
MTND4P12	2967.1	0.968575	0.428564	0.0238184	1.62309
PHF10	41.1165	0.761652	0.337111	0.0238617	1.6223
AC005944.2	21.4988	1.19107	0.527287	0.023892	1.62175
FKRP	21.8657	1.31389	0.581757	0.0239156	1.62132
USP14	22.6047	1.28224	0.567765	0.0239208	1.62122
TRPS1	49.6398	1.15561	0.511918	0.0239828	1.6201
SMEK2	128.847	0.797956	0.353488	0.0239842	1.62007
DPP8	48.6927	-0.886671	0.393118	0.0241029	1.61793
NT5DC2	68.6076	1.06649	0.472883	0.024115	1.61771
EIF2D	23.1242	1.15445	0.512194	0.0242005	1.61618
RPL10	1622.26	0.711999	0.316053	0.0242728	1.61488
EEF1A1P5	112.665	0.791501	0.351636	0.0243914	1.61276
RASEF	31.8692	0.916274	0.407137	0.0244152	1.61234
AC004057.1	44.137	0.893287	0.397023	0.0244513	1.6117
MAN1A2	44.8474	1.19962	0.533224	0.0244648	1.61146
AXL	44.1554	1.12312	0.499367	0.0245076	1.6107
RANBP1	29.9235	1.11236	0.49467	0.0245324	1.61026
RPSA	528.484	0.693952	0.308632	0.0245457	1.61002
GLA	227.015	-0.86807	0.386224	0.0246029	1.60901
MRPL41	55.495	0.867385	0.385922	0.024604	1.60899
RPL18AP3	31.0077	0.888575	0.395643	0.0247102	1.60712
SLC25A10	17.7562	1.2776	0.568928	0.0247282	1.60681
SBSN	987.32	1.08503	0.483385	0.0247909	1.60571
CCDC66	6.52875	1.36092	0.606406	0.0248166	1.60526
CCDC170	8.59983	1.12361	0.500669	0.0248189	1.60522
NDUFA7	29.0648	0.939114	0.418775	0.0249275	1.60332
IPO11	15.7675	1.31142	0.584995	0.0249761	1.60248
SPTSSB	14.0496	1.35388	0.604005	0.0249939	1.60217
SMOX	46.018	1.00444	0.448114	0.0249943	1.60216
VSIG8	31.8892	1.24867	0.55717	0.0250195	1.60172
GPATCH2	23.1276	1.27203	0.567773	0.0250653	1.60093
ZNF326	28.0772	1.09309	0.487906	0.0250662	1.60091
HNRNPLL	34.2419	0.979314	0.437228	0.0251024	1.60028
GCFC2	14.6852	1.29749	0.57948	0.0251518	1.59943
FOCAD	23.3347	1.24305	0.555448	0.025226	1.59815
TEX10	8.73535	1.18892	0.531403	0.0252655	1.59747
AQR	68.9257	-0.908335	0.406311	0.0253802	1.59551
HSD11B2	8.79931	1.31598	0.588812	0.0254188	1.59485
CUTA	43.9327	0.842913	0.377321	0.0254869	1.59368
CLPP	54.2946	0.904611	0.404983	0.0255029	1.59341
AK5	6.76924	1.35566	0.607035	0.0255321	1.59291
KCTD10	103.109	1.01114	0.452918	0.0255824	1.59206
MAGI1	199.262	1.15153	0.516013	0.0256416	1.59105
FAM208A	36.7581	-0.980453	0.439691	0.0257561	1.58912
AC004893.11	7.14046	-1.34952	0.60535	0.0257927	1.5885
RPS15	395.152	0.712616	0.319836	0.0258762	1.5871
IQCD	6.14906	-1.25044	0.56123	0.0258786	1.58706
EFCAB4A	44.9613	1.04407	0.468895	0.0259702	1.58552
GTF3C6	27.8758	1.01185	0.454535	0.0260064	1.58492
VTI1B	86.2663	0.819551	0.368254	0.0260473	1.58424
ARHGEF10	25.3296	1.30632	0.58743	0.0261632	1.58231
TP53I3	22.4708	1.18286	0.532252	0.0262585	1.58073
EPB41L4A	50.0687	1.3155	0.592059	0.0262898	1.58021
AC009404.2	10.3991	-1.1806	0.531539	0.0263446	1.57931
HERC1	110.825	1.20107	0.540812	0.0263596	1.57906
GPD2	72.7564	0.958901	0.431775	0.026362	1.57902
ENDOD1	16.209	1.20395	0.542619	0.0265023	1.57672
DSG2	38.6714	1.09836	0.495064	0.0265126	1.57655
FYCO1	40.28	0.998727	0.450297	0.0265597	1.57578
MOK	12.7827	-1.05449	0.475459	0.0265655	1.57568
RPL6	621.925	0.726962	0.327836	0.0265917	1.57525
STIM1	107.924	0.684485	0.308693	0.0265983	1.57515
ST6GALNAC3	7.98202	-1.32218	0.596506	0.0266548	1.57422
C1S	5.6368	-1.3443	0.606505	0.0266591	1.57415
RP11-861A13.4	9.6703	1.22656	0.55346	0.0266801	1.57381
ZNF345	31.4559	1.33896	0.604199	0.0266856	1.57372
RP11-325F22.2	9.61708	-1.21172	0.546816	0.026694	1.57359
PDCD4	152.224	0.708672	0.31983	0.0267068	1.57338
NAP1L1	226.287	0.668434	0.301679	0.026711	1.57331
MT-ND1	569609	0.994352	0.448853	0.0267383	1.57287
TRIM3	29.285	1.21254	0.547416	0.026758	1.57255
HIBCH	8.17517	1.34115	0.605618	0.0267935	1.57197
SLC25A6	215.143	0.757635	0.342179	0.0268185	1.57157
BANF1	56.4507	1.03235	0.466458	0.0268868	1.57046
SEPT11	41.5692	1.03339	0.466944	0.0268911	1.57039
SLC2A5	8.94032	1.18188	0.534172	0.0269294	1.56977
BCL7C	34.2265	1.01856	0.460734	0.0270549	1.56775
ZUFSP	6.64814	1.29193	0.584587	0.0271063	1.56693
SYNCRIP	92.4008	0.731012	0.330809	0.0271212	1.56669
LMBR1	27.0306	-1.11068	0.502631	0.0271232	1.56666
POU2F1	70.4829	-0.779036	0.352813	0.0272395	1.5648
GOT1	22.5258	1.01801	0.461204	0.0272934	1.56394
MUC5B	472.1	1.09352	0.495613	0.0273565	1.56294
MINA	34.868	1.14316	0.518182	0.027377	1.56261
IGSF11	9.3978	1.32543	0.601655	0.0275962	1.55915
MYSM1	77.0518	-1.01174	0.459386	0.0276389	1.55848
PGAP3	25.515	0.859086	0.390113	0.0276551	1.55822
KLHL8	45.5966	1.03503	0.470106	0.0276866	1.55773
VWF	50.7797	-1.00644	0.457188	0.0277094	1.55737
POMT1	17.4493	-1.20845	0.549289	0.0278054	1.55587
ANKS3	13.7677	1.31819	0.599408	0.0278669	1.55491
COPB2	163.608	0.791621	0.360297	0.0280107	1.55268
SERPINB11	53.6172	1.08714	0.494928	0.0280509	1.55205
LHX4	5.66055	-1.28109	0.583316	0.0280763	1.55166
MRPL45	20.8019	1.10646	0.504183	0.0281954	1.54982
THAP5	44.8847	-0.853914	0.38917	0.0282216	1.54942
SAP30L	44.8736	-1.18224	0.538824	0.028228	1.54932
SNCG	27.3441	-1.05448	0.480652	0.028246	1.54904
MMAB	15.6505	1.03839	0.473646	0.028355	1.54737
RPL13A	1696.81	0.687114	0.31349	0.0283926	1.54679
RP11-206L10.11	25.602	1.19725	0.546364	0.0284299	1.54622
UPP1	661.451	0.790009	0.36064	0.0284824	1.54542
KMO	45.4969	1.27988	0.584308	0.0284936	1.54525
KIAA1522	151.235	0.840491	0.383755	0.0285117	1.54498
LINC00680	6.42784	1.32911	0.607042	0.0285614	1.54422
RAB11FIP3	12.4199	1.18957	0.543481	0.0286114	1.54346
TMEM125	15.5416	1.10432	0.504737	0.0286762	1.54248
SPRED1	26.2239	0.922409	0.421892	0.028789	1.54077
C6orf15	8.54306	1.31638	0.602165	0.0288095	1.54046
RAB13	109.7	0.924635	0.423039	0.0288379	1.54004
CCDC109B	22.0209	0.984125	0.450827	0.0290409	1.53699
RABL6	138.651	0.574507	0.263358	0.0291485	1.53538
C5AR1	2005.79	-0.849363	0.389468	0.0291959	1.53468
ABHD11	39.4892	-0.993442	0.455705	0.0292565	1.53378
ZNF566	7.87995	1.32005	0.605548	0.0292632	1.53368
METTL8	8.4369	1.27193	0.583525	0.0292764	1.53348
VPS9D1-AS1	13.2583	-1.16371	0.533913	0.0292887	1.5333
PRKCE	24.4745	-1.20547	0.553814	0.0295051	1.5301
CTF1	5.89964	1.27476	0.585933	0.0295853	1.52892
GDE1	133.893	0.7023	0.322829	0.0295963	1.52876
GALNT7	42.5239	0.950504	0.43712	0.0296698	1.52768
UQCRC1	69.8067	0.76687	0.352875	0.029765	1.52629
ASS1	261.853	0.882102	0.405949	0.0297849	1.526
C12orf5	21.5035	1.06096	0.488419	0.0298375	1.52524
TTC9C	16.5806	-1.05675	0.486503	0.0298461	1.52511
PAX6	6.92717	-1.27431	0.586832	0.0298922	1.52444
DIEXF	5.7919	1.29627	0.596984	0.029904	1.52427
SMAD9	7.45522	1.24181	0.572432	0.0300553	1.52208
SLC44A4	36.7969	1.08604	0.500824	0.03012	1.52115
KIAA1377	5.69152	1.31589	0.606842	0.0301262	1.52106
XBP1	255.141	0.698542	0.322234	0.0301733	1.52038
SEH1L	26.6429	1.16728	0.538524	0.0301929	1.5201
TFCP2	36.5395	0.81178	0.374524	0.0301969	1.52004
IPCEF1	57.776	-1.16744	0.538619	0.0301992	1.52
PDE4DIP	63.7592	0.927515	0.428111	0.0302708	1.51898
PITPNM3	22.1611	1.14081	0.526616	0.0302883	1.51873
PLXNB3	7.88906	1.29327	0.597358	0.0303892	1.51728
SLC2A4RG	112.585	0.761683	0.351871	0.0304135	1.51693
PIWIL4	5.59414	1.31166	0.606044	0.0304412	1.51654
ZFP36L2	306.921	-0.609217	0.281671	0.0305512	1.51497
ZNF585B	15.001	1.2177	0.563162	0.0305989	1.51429
MMP19	187.641	1.02949	0.476406	0.0306994	1.51287
MT-CO2	408330	0.951294	0.440244	0.0307081	1.51275
LRMP	224.473	-0.882437	0.408498	0.0307573	1.51205
CRELD1	20.8579	1.03241	0.477967	0.0307716	1.51185
ARMC10	18.7313	0.952476	0.441136	0.0308391	1.5109
CALML3	451.904	0.9628	0.446007	0.0308725	1.51043
CTD-2192J16.15	26.833	0.950052	0.440112	0.0308766	1.51037
ITGB6	20.5904	-1.29804	0.601356	0.0308876	1.51022
CAPN3	24.1427	1.03719	0.480734	0.0309653	1.50912
CCPG1	217.512	-0.737263	0.341777	0.0309941	1.50872
AK4	29.9474	1.0146	0.470374	0.0310058	1.50856
ZSCAN29	17.1929	1.13985	0.528657	0.031074	1.5076
GLTSCR2	246.142	0.760556	0.35285	0.0311252	1.50689
DACT2	5.83953	1.28788	0.597563	0.031145	1.50661
RP5-857K21.4	8.17503	-1.30629	0.606301	0.0311991	1.50586
HSPE1	32.2148	0.8035	0.372957	0.0312087	1.50572
EIF2B5	36.0193	0.898658	0.417216	0.0312447	1.50522
ALDH18A1	33.7343	0.934141	0.433965	0.0313522	1.50373
KIAA0930	177.825	0.733089	0.340834	0.0314868	1.50187
SLC25A51	9.69838	1.15588	0.538022	0.0316826	1.49918
APOBEC3B	111.028	-1.04734	0.487563	0.0317046	1.49888
LDOC1	24.8045	1.06284	0.494967	0.0317691	1.49799
STRN3	43.057	1.00971	0.470379	0.0318267	1.49721
DPCD	6.1399	1.25738	0.585802	0.0318394	1.49704
MAP4	127.241	0.775527	0.361456	0.0319076	1.49611
CD3G	10.8924	1.27755	0.595496	0.0319244	1.49588
CRYBG3	163.836	1.09612	0.511014	0.0319539	1.49548
GBP1P1	12.5073	1.29859	0.605467	0.0319713	1.49524
PDCD11	24.9739	1.12098	0.52278	0.0320109	1.4947
RRP12	139.379	-1.06606	0.497249	0.0320404	1.4943
NUP37	9.31039	1.25615	0.58597	0.0320561	1.49409
S1PR4	125.577	-0.852688	0.397853	0.0320951	1.49356
ZNF615	12.4077	1.21739	0.568023	0.0320962	1.49355
CROCCP2	29.7107	0.948748	0.442696	0.032104	1.49344
ELK4	36.3066	-1.08719	0.507303	0.0321063	1.49341
CD151	80.8628	0.902917	0.421327	0.0321108	1.49335
RPLP0	1503.74	0.707376	0.330119	0.0321296	1.49309
SIGLEC10	219.291	-0.809994	0.378044	0.032146	1.49287
STRIP1	51.3494	-0.911121	0.42536	0.0321934	1.49223
RPL19	737.044	0.593118	0.277009	0.032262	1.49131
SECISBP2L	237.644	0.930428	0.434608	0.0322867	1.49098
WDR72	9.51982	1.27024	0.593463	0.0323241	1.49047
SPRR2G	1539.58	1.07384	0.502112	0.0324647	1.48859
SERPINB2	508.342	-0.752531	0.352002	0.0325278	1.48775
SLC38A9	17.8761	-1.19322	0.558925	0.032774	1.48447
SLC15A2	38.4205	-1.01854	0.47734	0.0328608	1.48332
ERMN	21.9035	-1.22699	0.575162	0.0329005	1.4828
PRKAB2	10.9469	1.25188	0.586834	0.0329025	1.48277
GPR56	57.1584	0.999006	0.468585	0.0330099	1.48136
LINC00342	118.574	-0.944108	0.442906	0.0330381	1.48098
IER2	1699.98	-0.617947	0.290149	0.0331917	1.47897
COPZ2	6.2676	1.26794	0.595369	0.0331984	1.47888
C5AR2	79.4339	-0.92815	0.435854	0.0332132	1.47869
RPL36	293.446	0.599473	0.281566	0.0332486	1.47823
HLCS	87.2866	-0.761141	0.357532	0.0332647	1.47802
RPL7AP6	7.5439	1.17232	0.550685	0.0332671	1.47798
DTNA	14.2821	1.29122	0.606991	0.0333992	1.47626
ERBB4	7.80862	1.26111	0.592853	0.0334042	1.4762
SPRYD7	8.00269	1.27502	0.599459	0.0334244	1.47594
RPL21	407.172	0.602741	0.283387	0.0334265	1.47591
PIBF1	9.80157	-1.23945	0.582804	0.0334448	1.47567
RPS27A	291.174	0.585089	0.275164	0.0334756	1.47527
GCN1L1	80.1817	-0.871897	0.410125	0.0335092	1.47484
RPL32	651.711	0.639433	0.300978	0.0336268	1.47331
ZDHHC4	18.4551	1.17516	0.553182	0.033639	1.47316
NIPSNAP3A	12.6676	1.17852	0.555545	0.0338895	1.46994
PET112	12.1796	1.15894	0.546532	0.0339609	1.46902
ROMO1	32.3749	0.8687	0.409715	0.0339844	1.46872
FHAD1	6.09225	1.27921	0.604202	0.034244	1.46542
RHOF	107.611	-0.868471	0.410447	0.0343521	1.46405
ZKSCAN3	5.90301	1.27473	0.602902	0.0344875	1.46234
LINC01003	7.59592	-1.25282	0.59316	0.0346765	1.45997
RANBP2	148.493	-0.645765	0.305948	0.0347977	1.45845
EEF1A2	100.529	-0.914086	0.433114	0.0348155	1.45823
DLX3	7.27696	1.27342	0.603484	0.034849	1.45781
ALDH1L1	42.024	1.01701	0.481991	0.0348574	1.45771
KLHL7	34.4157	1.1389	0.539766	0.0348602	1.45767
NSA2	95.398	0.830494	0.393747	0.0349266	1.45684
RPL3	1172.56	0.692965	0.328715	0.035022	1.45566
CTD-2619J13.13	41.154	1.10199	0.522756	0.0350273	1.45559
KIAA0226	168.193	-0.820608	0.389358	0.0350665	1.45511
TDRD3	11.4886	1.26666	0.601057	0.0350844	1.45489
DGAT2	549.962	-0.784456	0.37228	0.0351032	1.45465
MET	63.8958	1.04008	0.493605	0.0351075	1.4546
AC012313.1	9.35761	1.26074	0.598708	0.0352242	1.45316
RP11-347C12.1	13.6961	-1.22211	0.580538	0.0352796	1.45248
PTPRJ	140.674	-0.884232	0.420055	0.0352878	1.45238
TOMM34	33.1501	1.03594	0.492231	0.0353276	1.45189
ACSS1	31.5813	0.902783	0.429025	0.0353553	1.45155
WBSCR16	14.9347	0.956519	0.454585	0.0353646	1.45143
PITPNB	96.4189	0.598169	0.284318	0.0353898	1.45112
HAVCR2	73.0571	0.985408	0.46847	0.0354256	1.45068
ELMO2	118.79	0.66826	0.317998	0.0356005	1.44854
ASTE1	6.166	-1.27434	0.60661	0.0356622	1.44779
TBC1D22B	36.5102	0.924311	0.440331	0.0358057	1.44605
ZMYM6	39.5562	1.05439	0.502411	0.0358465	1.44555
ZNF248	6.85777	1.24581	0.5937	0.0358707	1.44526
GNAS	1901.03	0.626152	0.298502	0.0359361	1.44447
STARD7	61.1969	0.88277	0.420939	0.0359808	1.44393
LILRB4	156.022	0.804242	0.383777	0.0361182	1.44227
RPH3AL	5.76521	-1.27068	0.606391	0.0361288	1.44215
THG1L	8.63561	1.24714	0.595752	0.036315	1.43991
MTSS1	34.705	1.18287	0.565272	0.0363878	1.43904
MYO1D	116.449	0.835203	0.399244	0.0364417	1.4384
FAM43A	153.708	0.952451	0.455364	0.0364722	1.43804
TM6SF1	23.8592	0.885256	0.42327	0.0364861	1.43787
DCUN1D4	24.092	1.15254	0.55109	0.0364931	1.43779
PMVK	15.4848	0.986798	0.471953	0.0365387	1.43725
RPL7A	565.536	0.651833	0.312103	0.0367508	1.43473
EHD2	23.3684	1.1076	0.530336	0.0367535	1.4347
FBXO7	81.915	0.825954	0.395505	0.0367659	1.43455
DENND5B	6.82319	1.26588	0.606276	0.0368016	1.43413
ADAMTSL5	20.2061	1.21241	0.58128	0.0370006	1.43179
SYTL3	50.8997	-0.798753	0.383037	0.0370405	1.43132
DHX29	26.9949	0.924819	0.443495	0.0370424	1.4313
GFPT2	5.65527	1.23654	0.593112	0.0370841	1.43081
SLC40A1	63.3384	-0.873961	0.419364	0.0371586	1.42994
ITPR1	39.0848	1.06194	0.509579	0.0371647	1.42987
ARHGEF16	33.8031	0.853789	0.410134	0.037367	1.42751
RP1-197B17.3	10.9575	-1.23925	0.595424	0.0374077	1.42704
RP5-857K21.7	2309.73	0.977664	0.469844	0.03745	1.42655
USMG5	37.6486	0.721629	0.347008	0.0375647	1.42522
WDHD1	6.16966	1.24002	0.596703	0.0376988	1.42367
C4BPA	30.2085	-1.24172	0.597647	0.037739	1.42321
LRRC26	20.1759	1.14102	0.550377	0.038157	1.41843
STRBP	46.0029	0.9699	0.468059	0.0382491	1.41738
ANP32B	150.976	0.788123	0.38061	0.0383885	1.4158
RPS24	501.282	0.639828	0.309308	0.0385856	1.41357
URB1	8.46129	1.20229	0.581445	0.0386625	1.41271
VWA9	17.4178	1.01086	0.488883	0.038669	1.41264
RPS14	679.727	0.631993	0.305777	0.0387491	1.41174
RYK	25.4583	0.953866	0.461556	0.0387688	1.41152
SMPD2	32.4934	0.918354	0.444441	0.0387993	1.41118
LINC00152	70.5679	-0.855362	0.413989	0.0388146	1.411
AMIGO3	20.39	-1.10418	0.534433	0.0388219	1.41092
CHD7	92.5503	0.88076	0.426535	0.0389307	1.40971
ZNF12	49.6198	0.96153	0.465864	0.0390206	1.40871
KRT6C	408.36	1.02715	0.49769	0.0390344	1.40855
CSRP1	271.532	-0.633937	0.307175	0.0390402	1.40849
HLTF	19.1415	1.24311	0.602401	0.0390557	1.40832
TBC1D16	37.4968	1.16723	0.56572	0.0390872	1.40797
HOMER2	57.8941	0.991882	0.480798	0.0391134	1.40767
PPM1A	195.157	-0.623701	0.302358	0.0391328	1.40746
NFKBIA	3424.69	-0.596259	0.289093	0.0391587	1.40717
LRRC27	11.7546	1.23257	0.597631	0.0391672	1.40708
STUB1	77.4156	0.798949	0.387525	0.0392392	1.40628
MID1IP1	213.311	-0.719907	0.349248	0.0392738	1.4059
SLC16A13	10.9477	-1.14955	0.557947	0.039368	1.40486
DYNLT3	43.6799	0.754588	0.366399	0.0394491	1.40396
FAM124A	6.79545	1.24106	0.602669	0.0394688	1.40375
RECQL	18.6451	0.967687	0.46997	0.0394903	1.40351
FURIN	575.897	-0.630343	0.306292	0.039592	1.40239
CD1E	10.5435	1.14206	0.555032	0.039624	1.40204
PDXDC1	132.81	0.737705	0.358591	0.039664	1.4016
CEP70	5.67715	1.2457	0.605651	0.0397064	1.40114
ZNF462	53.3059	1.14947	0.559127	0.0397988	1.40013
KCMF1	236.85	0.804565	0.391486	0.039864	1.39942
EIF4EBP1	68.281	0.865408	0.421099	0.0398674	1.39938
TCEA3	30.3366	1.09395	0.532495	0.0399377	1.39862
WNK2	24.9975	1.07083	0.521482	0.0400307	1.39761
NARFL	34.9766	0.93077	0.453373	0.0400736	1.39714
CXCR2	2263.99	-0.853461	0.415898	0.0401608	1.3962
CHRNA7	6.50479	1.24005	0.60442	0.0402043	1.39573
TAB1	30.4863	1.1441	0.55785	0.0402758	1.39496
EEF1G	1237.39	0.642663	0.313383	0.0402938	1.39476
ZFYVE16	157.874	-0.877763	0.428144	0.0403492	1.39417
PDE8B	12.0111	1.21283	0.591904	0.0404591	1.39298
TXNL4A	36.3386	0.941176	0.459617	0.0405853	1.39163
IGLV2-23	10.4908	-1.242	0.606819	0.0406836	1.39058
AARS2	9.66399	1.09049	0.532837	0.0406994	1.39041
RP11-294O2.2	8.69982	1.23582	0.60421	0.0408202	1.38912
DYNC1H1	93.9024	0.813289	0.397782	0.040898	1.3883
POLR2H	28.421	0.991682	0.485186	0.0409612	1.38763
TTC3	136.692	0.896269	0.438748	0.0410735	1.38644
CHKB-CPT1B	37.2773	-1.09566	0.536785	0.0412359	1.38472
WBP5	10.1062	0.996814	0.488581	0.0413279	1.38376
TBC1D3	76.971	1.164	0.570958	0.0414818	1.38214
UBAP1	478.781	-0.513434	0.251878	0.0415073	1.38188
PFKFB2	96.1686	-0.822314	0.403529	0.0415691	1.38123
BHLHE41	77.5956	1.16869	0.573666	0.0416269	1.38063
TMEM245	20.7067	0.969168	0.476266	0.0418578	1.37822
GAS6	27.2539	0.861987	0.423725	0.0419206	1.37757
MAL2	169.138	0.862283	0.423932	0.0419505	1.37726
CPPED1	641.108	-0.740007	0.364153	0.0421405	1.3753
MN1	16.1475	1.23315	0.607067	0.0422213	1.37447
LCE3D	1988.58	1.06945	0.526756	0.0423309	1.37334
ZNF318	15.2046	1.00609	0.495645	0.0423702	1.37294
PROM1	16.1512	1.14661	0.564911	0.042386	1.37278
MAFG-AS1	9.10932	1.22924	0.606081	0.0425422	1.37118
C1orf131	9.0756	1.21329	0.598328	0.0425805	1.37079
IRF1	1661.44	-0.724699	0.357529	0.0426658	1.36992
ZNF600	19.2769	1.09598	0.54108	0.0428117	1.36844
AGAP1	11.6087	1.17295	0.579079	0.0428122	1.36843
HLA-DQB1	449.009	0.903871	0.446253	0.0428196	1.36836
VMO1	37.1389	1.07337	0.529967	0.0428307	1.36825
MFSD11	46.753	0.759985	0.375676	0.0430753	1.36577
C12orf57	26.0542	0.831013	0.411172	0.0432712	1.3638
KRT6B	1104.28	1.02869	0.509041	0.0432973	1.36354
CTDSPL2	49.4172	-0.807715	0.399773	0.0433387	1.36312
DIS3L	12.761	1.17604	0.582095	0.0433468	1.36304
CUL1	53.0695	0.78348	0.387812	0.0433566	1.36294
USP21	24.7593	0.752554	0.372513	0.043362	1.36289
EVL	121.001	1.00635	0.498259	0.0434106	1.3624
PHYH	13.5787	1.12065	0.554863	0.0434152	1.36236
ST6GALNAC6	50.4925	0.959268	0.474975	0.0434232	1.36228
ZNF750	102.247	0.85507	0.423393	0.0434284	1.36223
ADAMTS17	22.4017	1.22405	0.606414	0.0435391	1.36112
PPP2R1A	314.781	0.712943	0.353289	0.0435896	1.36062
LRRC25	226.396	-0.768702	0.380948	0.0436051	1.36046
PPA1	89.6502	0.742197	0.367868	0.0436367	1.36015
RPLP2	801.993	0.594959	0.294893	0.0436386	1.36013
KLK12	631.873	1.00161	0.496453	0.0436404	1.36011
TMEM198B	31.6876	0.924246	0.458296	0.0437269	1.35925
HCN3	7.65967	-1.16775	0.579413	0.0438628	1.3579
RP11-396K3.1	167.541	-0.723371	0.359272	0.0440688	1.35587
RPS10	442.901	0.579813	0.28802	0.0441043	1.35552
AMOTL1	19.5729	1.12983	0.561796	0.0443137	1.35346
COX14	16.6346	0.900661	0.448107	0.0444395	1.35223
MGAT3	22.6771	1.16933	0.58201	0.0445246	1.3514
CFL2	38.0116	-0.992881	0.494309	0.0445768	1.35089
RPL8	948.369	0.653716	0.325646	0.0447026	1.34967
CTSL	211.638	0.91565	0.456244	0.044757	1.34914
AKR7A2	26.2438	0.986195	0.491848	0.0449542	1.34723
MT-CO3	398575	0.919625	0.458801	0.0450263	1.34653
CDC42BPA	16.4144	1.10968	0.553694	0.0450546	1.34626
C10orf54	1284.59	-0.617291	0.308068	0.0450969	1.34585
ABR	278.274	0.474624	0.236891	0.0451178	1.34565
GRAMD1B	42.2875	1.17844	0.588192	0.0451248	1.34559
DDB1	95.7668	0.898039	0.44844	0.045222	1.34465
PSMF1	168.897	0.647128	0.32332	0.0453373	1.34354
CALU	63.8589	0.775246	0.387506	0.0454348	1.34261
MAGI3	77.0019	-0.90364	0.451741	0.0454627	1.34234
FGFRL1	21.6253	0.890524	0.44519	0.0454654	1.34232
SH3RF2	34.4233	0.89609	0.447999	0.0454781	1.3422
VPRBP	29.7552	0.955042	0.477655	0.0455609	1.34141
PBXIP1	326.865	-0.828238	0.414467	0.0456818	1.34026
ZNF385A	267.458	0.466349	0.233418	0.0457263	1.33983
SETD1A	23.6739	1.08239	0.541833	0.0457547	1.33956
CAPG	208.537	0.874573	0.437943	0.0458252	1.3389
GMEB1	44.3503	-1.04216	0.522144	0.0459426	1.33778
OLFM4	12.8503	-1.211	0.607114	0.0460768	1.33652
TPD52L2	722.536	-0.441378	0.221289	0.0460888	1.3364
ZNF319	47.7906	-0.875231	0.438905	0.0461386	1.33594
ATP2B4	147.32	-0.926911	0.464944	0.0461961	1.3354
RPS3A	576.795	0.731571	0.366967	0.0461999	1.33536
ULBP2	11.0562	-1.16602	0.584898	0.0462029	1.33533
CEACAM7	657.631	-0.945508	0.474425	0.0462663	1.33474
ARL15	41.0381	1.04887	0.526292	0.0462687	1.33471
RP11-488C13.5	28.3276	1.00177	0.502669	0.046272	1.33468
DNAJB11	96.1207	0.799491	0.401361	0.0463765	1.3337
RP11-54A4.2	10.9885	-0.987317	0.495844	0.0464608	1.33291
CRTC1	22.5794	0.881843	0.443042	0.046544	1.33214
ARSJ	5.72032	1.187	0.596563	0.046621	1.33142
KAT7	60.7221	0.867569	0.436037	0.0466276	1.33136
SOX13	31.3897	1.09789	0.551937	0.0466845	1.33083
ZFAS1	121.814	0.619691	0.311561	0.0467028	1.33066
NMU	19.7657	1.16121	0.583828	0.0467067	1.33062
hsa-mir-6723	28655.7	-1.02853	0.517298	0.0467821	1.32992
GGT5	17.4242	1.14325	0.575182	0.0468524	1.32927
PPP1R9A	10.7564	1.19038	0.598905	0.0468572	1.32922
FAM21A	69.0426	0.72106	0.362801	0.0468689	1.32912
PRDX4	12.9741	1.10732	0.557267	0.0469156	1.32868
ZNF286A	9.90418	1.2044	0.60615	0.0469259	1.32859
TPTEP1	48.1571	0.823461	0.414736	0.0470882	1.32709
RPS21	78.0639	0.717826	0.361569	0.0471104	1.32688
C20orf27	38.5994	1.06647	0.537417	0.047208	1.32598
GLYATL2	25.9781	1.05561	0.532041	0.047248	1.32562
ALDH2	185.9	0.981257	0.494579	0.0472528	1.32557
WDR62	8.72015	1.12783	0.568471	0.0472591	1.32551
SLMO2	102.88	0.731837	0.368916	0.0472836	1.32529
FOS	7911.7	-0.741504	0.373846	0.0473177	1.32498
TOR3A	28.7848	0.982211	0.495321	0.0473696	1.3245
CDKN2B	272.889	-0.683138	0.344707	0.0475026	1.32328
FMN1	43.1819	1.1574	0.584099	0.0475342	1.32299
PTCH1	19.9711	1.18873	0.600054	0.0475861	1.32252
BOLA3	6.23436	1.20252	0.607072	0.0476078	1.32232
CD81	217.337	0.995958	0.502827	0.0476229	1.32218
CROT	14.1684	1.12958	0.570474	0.0476947	1.32153
PTPN13	80.1635	-0.882306	0.445897	0.0478473	1.32014
RPS5	308.61	0.703611	0.355622	0.0478681	1.31995
MYD88	1154.29	-0.705083	0.356669	0.0480579	1.31824
MSRB3	13.9352	1.19811	0.606267	0.0481315	1.31757
LCE3E	414.949	1.02038	0.516355	0.0481401	1.31749
TUBA1A	1436.68	-0.757009	0.383077	0.0481402	1.31749
KIF21A	45.5562	1.07751	0.545268	0.0481417	1.31748
AC104841.2	7.94894	1.14104	0.577496	0.0481726	1.3172
NGRN	57.9063	0.648186	0.328115	0.0482128	1.31684
IGHMBP2	35.2385	-0.963975	0.488055	0.0482525	1.31648
RPS20	575.467	0.60431	0.306159	0.0483998	1.31516
LDLRAD4	35.0466	0.777598	0.39401	0.048433	1.31486
LMTK2	164.563	-0.681876	0.345579	0.0484797	1.31444
SLC4A5	6.77805	1.17541	0.5959	0.0485524	1.31379
ERP29	81.7382	0.746272	0.378452	0.0486204	1.31318
ABCA5	42.2618	-0.789911	0.400594	0.0486271	1.31312
ZNF14	8.72511	1.12957	0.572943	0.0486641	1.31279
DNA2	14.9315	1.17438	0.59577	0.0487006	1.31247
GSN	422.612	0.490502	0.248863	0.0487267	1.31223
TMEM5	7.03648	1.17305	0.595471	0.048844	1.31119
CBLL1	37.0157	0.80165	0.407192	0.0489841	1.30994
NUDCD2	23.5753	1.03736	0.526993	0.0490172	1.30965
HDGFRP3	17.3747	1.18402	0.601539	0.0490308	1.30953
ACOT13	31.1765	0.954528	0.485189	0.0491447	1.30852
LOR	44.6377	1.14182	0.58046	0.0491722	1.30828
ATP6V1B1	23.4569	1.11338	0.566266	0.0492785	1.30734
HSPG2	74.7946	1.01069	0.514342	0.0494127	1.30616
DLG5	39.4858	0.907378	0.461906	0.049481	1.30556
ATOX1	35.7889	0.851095	0.433278	0.0494936	1.30545
AGA	10.0195	-1.15275	0.586998	0.049552	1.30494
TULP4	36.9605	0.842154	0.42905	0.0496654	1.30395
CD68	1021.65	0.736295	0.375408	0.0498415	1.30241
CYP2J2	9.95691	1.06209	0.541522	0.0498443	1.30238
TFRC	517.552	0.898311	0.458214	0.0499416	1.30154
STXBP1	85.8701	-0.913939	0.466196	0.0499467	1.30149
RPL23A	376.743	0.61019	0.311266	0.0499546	1.30142
PHF15	32.1375	0.886249	0.452124	0.0499734	1.30126
MT-ND3	100223	0.843419	0.430304	0.0499893	1.30112
AMZ1	6.44375	1.18882	0.606644	0.0500342	1.30073
CDADC1	17.5811	1.09348	0.558194	0.0501176	1.30001
TESK1	63.803	0.697845	0.35636	0.0501999	1.2993
DPP3	32.1983	1.06873	0.545867	0.0502474	1.29889
YBX1	565.398	0.642627	0.328252	0.0502621	1.29876
NDUFA4	65.2325	0.733776	0.37492	0.0503295	1.29818
HLA-DRB1	652.73	0.85399	0.436572	0.0504501	1.29714
WDR11	44.5728	0.863309	0.441451	0.0505102	1.29662
CST3	818.417	0.539591	0.275919	0.0505111	1.29661
OAZ3	5.69609	-1.16859	0.597814	0.0506097	1.29577
COMMD7	28.6421	0.787696	0.402974	0.0506181	1.29569
MEAF6	51.798	0.689251	0.35265	0.0506429	1.29548
CAPN5	342.377	-0.7886	0.403554	0.050685	1.29512
MBNL3	40.3829	1.06734	0.546467	0.0508004	1.29413
CEP63	92.4431	-0.809432	0.414511	0.0508507	1.2937
TAF1D	81.1677	0.541556	0.277529	0.0510154	1.2923
IDI2-AS1	7.7323	1.11178	0.570047	0.0511374	1.29126
RPL18A	777.188	0.59265	0.304084	0.0512992	1.28989
RABEP1	48.9508	0.801565	0.411314	0.0513205	1.28971
MST1	5.79667	-1.18059	0.605861	0.0513419	1.28953
ZBTB7C	27.6721	0.881695	0.452585	0.0513995	1.28904
ALG12	31.985	-0.987434	0.507021	0.0514723	1.28843
TNFRSF1B	1556.23	-0.756586	0.388615	0.0515495	1.28778
SNX14	48.9048	0.771576	0.396339	0.0515635	1.28766
HLX	182.901	-0.979998	0.503686	0.0516964	1.28654
DDIT4	348.169	-0.538807	0.276937	0.0517031	1.28648
SBF2-AS1	6.02656	-1.18008	0.607109	0.0519227	1.28464
MBP	474.25	-0.668941	0.344171	0.0519399	1.2845
EXT2	24.026	1.12267	0.57768	0.051966	1.28428
ZKSCAN8	25.7921	0.844466	0.434829	0.0521293	1.28292
GJB5	9.17923	1.14916	0.592211	0.0523249	1.28129
SP140	82.3208	-0.780551	0.402276	0.0523389	1.28118
CAMK2D	34.9179	0.856551	0.441469	0.052352	1.28107
SULT2B1	641.793	0.911881	0.470143	0.0524304	1.28042
SEPT4	22.8617	1.14578	0.591014	0.0525415	1.2795
GALM	29.2441	0.979564	0.505336	0.0525693	1.27927
RPL37	530.413	0.551472	0.28469	0.052734	1.27791
B3GALT4	46.2431	0.840057	0.433707	0.0527548	1.27774
RHPN2	24.3152	1.1557	0.596723	0.0527772	1.27755
CDK8	18.2126	1.06882	0.552256	0.0529461	1.27617
GNG4	36.2014	1.06256	0.549142	0.0529964	1.27575
FAM175A	8.30081	1.16165	0.600381	0.053009	1.27565
EIF2A	62.9235	0.777774	0.402113	0.0530866	1.27502
RP11-299J3.8	11.1914	-0.988005	0.510846	0.0531063	1.27485
KIF3C	13.9249	-1.06589	0.551163	0.0531258	1.27469
TMEM219	90.7174	0.635683	0.328766	0.0531695	1.27434
CTSW	6.55684	1.17282	0.606631	0.0531943	1.27413
PSMD3	68.4536	0.666807	0.345199	0.0534013	1.27245
C15orf40	7.5454	-1.17149	0.606516	0.0534213	1.27229
RP5-857K21.11	1001.15	0.945182	0.48943	0.0534598	1.27197
EIF3E	163.961	0.58675	0.303948	0.0535535	1.27121
BEX4	69.4047	0.766287	0.396993	0.053579	1.27101
TOP3B	23.036	0.900514	0.466543	0.0535836	1.27097
MAPK13	158.252	0.663774	0.344176	0.0537819	1.26936
CHAF1B	11.771	1.16003	0.601643	0.0538414	1.26888
RRM1	23.6417	1.02231	0.530258	0.0538611	1.26872
ERCC6L2	15.3961	0.980801	0.50888	0.0539331	1.26814
CCDC94	14.1692	1.03589	0.537545	0.0539705	1.26784
FCGBP	1331.69	-0.855264	0.443846	0.0539873	1.26771
STK3	31.7496	-0.92993	0.482987	0.0541829	1.26614
RPL35	457.495	0.565254	0.293609	0.0542053	1.26596
ANKRD39	7.90845	1.15965	0.602768	0.0543707	1.26464
RFTN1	54.7354	0.840494	0.437001	0.0544393	1.26409
GBAP1	25.3529	-1.04891	0.545534	0.0545146	1.26349
POLR2D	12.099	1.02075	0.530981	0.0545573	1.26315
CEBPD	753.803	-0.643754	0.334914	0.054587	1.26291
ENAH	46.6497	1.03208	0.536969	0.0545991	1.26281
SHMT2	44.0849	0.896591	0.466562	0.0546438	1.26246
TRPM7	33.0094	0.909038	0.47334	0.0547977	1.26124
BASP1	1411.88	-0.761123	0.39639	0.0548409	1.2609
CWC27	12.9746	1.14393	0.595775	0.0548485	1.26084
MPPED2	7.01876	1.16118	0.604761	0.0548495	1.26083
ALOX12	1769.25	0.969364	0.505009	0.0549211	1.26026
BPI	30.0353	1.02077	0.531853	0.0549509	1.26002
CFH	49.028	1.03139	0.537425	0.0549681	1.25989
TTC7A	112.231	0.674764	0.35167	0.055017	1.2595
FAM89A	19.3983	1.15112	0.600087	0.0550794	1.25901
BOLA2B	13.331	1.07158	0.558778	0.0551471	1.25848
RPL35A	448.528	0.578747	0.30181	0.055163	1.25835
SPDEF	55.6089	0.92373	0.481786	0.0551993	1.25807
TLE3	1060.69	-0.640473	0.33424	0.0553386	1.25697
RPL38	222.365	0.619963	0.323584	0.0553741	1.25669
SEPT5	57.6932	0.973304	0.508192	0.0554632	1.256
ACAA2	18.7091	1.04016	0.543145	0.0554839	1.25583
RP11-326C3.11	10.6098	-1.12625	0.588261	0.0555502	1.25531
PJA1	15.4059	-1.07657	0.562414	0.0555954	1.25496
LHPP	33.1434	0.869689	0.454515	0.0556913	1.25421
USP32P2	8.55506	-1.16077	0.606702	0.0557173	1.25401
CHERP	63.5571	0.776745	0.406273	0.0558919	1.25265
RANBP3	111.49	0.647615	0.338739	0.0558971	1.25261
RANGRF	5.61484	1.15299	0.603087	0.0558999	1.25259
C3orf14	11.0079	1.12044	0.586468	0.0560712	1.25126
HK1	180.192	0.533601	0.279528	0.0562707	1.24972
TMEM44	5.93037	1.14354	0.599223	0.0563441	1.24915
TMEM53	15.1267	1.15783	0.606861	0.0564047	1.24868
RP11-73M18.8	14.4055	1.03825	0.544268	0.0564425	1.24839
SNPH	7.13113	1.12918	0.592153	0.0565336	1.24769
CRYAB	292.103	0.878144	0.460819	0.0567003	1.24641
MTHFR	52.0809	0.720895	0.378329	0.056719	1.24627
C1orf51	26.9532	0.966766	0.507381	0.0567277	1.24621
DDX1	15.9277	0.906115	0.475725	0.0568184	1.24551
IER3	1209.66	-0.485642	0.254992	0.0568405	1.24534
ST7	14.6354	1.08757	0.571079	0.0568577	1.24521
TMEM92	12.1268	1.15499	0.606785	0.0569804	1.24427
AP2S1	103.493	0.622962	0.327334	0.0570227	1.24395
KRT76	25.8501	1.10663	0.581609	0.0570789	1.24352
MARVELD1	8.10924	1.12903	0.593439	0.057104	1.24333
SVIL	247.953	0.688498	0.361978	0.0571655	1.24287
ZC3H13	113.815	0.804246	0.422922	0.0572179	1.24247
SLC16A10	34.9698	1.05733	0.556412	0.0573992	1.24109
NUDC	63.9366	0.617235	0.324866	0.0574375	1.2408
RNH1	192.846	0.645314	0.339758	0.0575205	1.24018
DNAJC27	9.56302	-1.02322	0.53874	0.057528	1.24012
SSRP1	35.0045	0.883835	0.465403	0.0575548	1.23992
RPL4	1151.58	0.69144	0.364282	0.0576843	1.23894
RPL31	366.898	0.646724	0.340739	0.0576958	1.23886
RP11-442H21.2	59.5445	-0.752582	0.396674	0.0577977	1.23809
RP11-1319K7.1	92.3883	-1.02814	0.542	0.0578356	1.2378
G3BP1	69.866	0.766576	0.404264	0.0579302	1.23709
KCNH3	7.2017	-1.11779	0.589553	0.0579601	1.23687
EIF4G3	84.7472	0.851217	0.44939	0.0582039	1.23505
ANKRD36C	126.003	-0.722369	0.381376	0.0582098	1.235
SNRPA1	32.7444	1.06305	0.561344	0.0582563	1.23466
EIF6	86.4286	0.681844	0.360068	0.0582707	1.23455
SLC2A10	6.79235	1.10181	0.582055	0.0583628	1.23386
QPCT	188.141	-0.651316	0.344126	0.0584019	1.23357
RP11-181G12.2	6.59364	-1.1395	0.602144	0.0584383	1.2333
SIM2	140.792	-0.733358	0.387868	0.0586592	1.23166
SCIN	17.6769	1.06271	0.562497	0.0588551	1.23022
TRAM2	9.18198	-1.05462	0.558241	0.0588664	1.23013
RBM14	61.0631	0.642232	0.339951	0.0588668	1.23013
RPL22	277.885	0.615053	0.325587	0.0588841	1.23
SLURP1	250.524	0.900207	0.477225	0.05925	1.22731
VDAC3	65.0736	0.6505	0.344914	0.0592983	1.22696
NEU1	138.401	-0.650633	0.34505	0.0593461	1.22661
CTD-3232M19.2	42.5866	0.765961	0.406248	0.0593689	1.22644
TDRP	5.77873	1.14302	0.606397	0.0594388	1.22593
TPST1	10.4812	-1.0292	0.54622	0.0595363	1.22522
NOXO1	8.58689	-1.08508	0.575961	0.059573	1.22495
COL6A1	21.4489	1.02558	0.544434	0.0595975	1.22477
MYADM	611.247	-0.773173	0.410622	0.0597096	1.22396
RP11-589F5.3	17.5282	1.11456	0.592012	0.0597463	1.22369
ZBTB34	56.8738	-0.679479	0.360967	0.0597839	1.22342
hsa-mir-1199	17.9349	1.02747	0.545931	0.0598281	1.22309
MAPK9	49.657	0.714158	0.379565	0.0599014	1.22256
SDHC	80.0555	0.825105	0.438655	0.0599734	1.22204
SIGLEC5	135.823	-0.784626	0.417136	0.0599739	1.22204
RP11-20I23.8	7.61977	1.11139	0.590865	0.0599779	1.22201
CYB5D2	9.56524	-1.01594	0.540169	0.0600004	1.22185
MRPS36	23.4487	0.799518	0.425253	0.0600945	1.22116
ADCK2	10.1573	0.967891	0.514957	0.0601686	1.22063
PFKP	103.667	0.729983	0.388456	0.0602184	1.22027
RGS5	5.62536	-1.10584	0.588466	0.0602187	1.22027
SYNC	13.9577	0.995874	0.530001	0.0602441	1.22009
MMP13	7.66133	1.08887	0.579646	0.0603105	1.21961
MPZL3	269.036	-0.586891	0.312658	0.0605042	1.21821
TMEM106B	70.5696	-0.876545	0.467018	0.0605322	1.21801
GNB2L1	874.919	0.547572	0.291921	0.0606888	1.21689
RNASE6	36.9115	-0.884033	0.471662	0.0608899	1.21545
EXOSC7	10.5667	1.06827	0.570188	0.0609929	1.21472
TRIM26	96.0365	0.542113	0.289363	0.0610031	1.21465
TNFAIP8L3	12.8823	1.0709	0.571642	0.0610173	1.21455
MGAT5	89.0608	-0.82666	0.441424	0.0611079	1.2139
HAUS5	28.5303	1.01609	0.542637	0.0611378	1.21369
CD2AP	108.196	0.803228	0.429051	0.0611921	1.2133
CNTNAP3	64.4652	-0.988133	0.528102	0.0613308	1.21232
SMARCB1	39.9774	0.904326	0.483884	0.0616382	1.21015
PTPRF	66.1415	0.879548	0.470807	0.0617383	1.20945
MAPK15	7.81811	1.12858	0.604194	0.0617739	1.2092
CANT1	236.517	-0.448829	0.240463	0.0619688	1.20783
SLC25A6	214.174	0.631549	0.338434	0.0620285	1.20741
HLA-DQA1	538.214	0.95956	0.514233	0.0620408	1.20732
RP11-468E2.4	41.1118	-0.972543	0.521374	0.0621326	1.20668
SEPT8	66.8618	0.821274	0.440398	0.0622027	1.20619
HOMER1	8.30616	-1.09686	0.588214	0.0622202	1.20607
RPS2	1125.56	0.540565	0.289891	0.0622214	1.20606
FXYD2	40.6941	1.06208	0.56957	0.062224	1.20604
INPP5A	73.983	-0.781535	0.41913	0.0622289	1.20601
FZD10-AS1	9.20384	1.13151	0.606936	0.062279	1.20566
ABCA7	285.017	-0.649247	0.348493	0.0624601	1.2044
AC009506.1	34.1975	-0.903837	0.48522	0.0624993	1.20412
KLHL18	55.5967	0.703157	0.377642	0.0626076	1.20337
TMEM55A	76.8977	-0.794205	0.426608	0.0626492	1.20308
RPL12	736.462	0.642372	0.34512	0.0627015	1.20272
TMEM170A	32.518	-0.791186	0.425077	0.0627049	1.2027
MUC20	827.49	-0.710247	0.38161	0.0627177	1.20261
MOCS2	25.2618	0.814885	0.437934	0.0627798	1.20218
CSNK1G3	20.3666	0.89221	0.47954	0.0628073	1.20199
AC025335.1	6.57729	1.09701	0.58991	0.0629399	1.20107
NCBP2-AS2	8.63268	0.95023	0.511158	0.0630308	1.20045
ELAVL1	49.9296	0.788856	0.424405	0.0630649	1.20021
MTHFD2	67.4394	0.804942	0.433144	0.0631164	1.19986
UNC5B	9.60297	1.06442	0.572771	0.0631176	1.19985
ICAM3	738.468	-0.729982	0.393072	0.0632937	1.19864
FAM127A	70.5619	0.530156	0.28548	0.0633015	1.19859
OCIAD2	7.39775	1.05542	0.568411	0.0633406	1.19832
PDCD1LG2	14.9614	1.08592	0.584931	0.0633842	1.19802
PPM1K	65.2951	1.00343	0.540569	0.0634192	1.19778
ZNF608	6.37342	1.12491	0.606557	0.0636567	1.19616
SKIDA1	10.4676	-1.09335	0.58981	0.0637771	1.19534
ATP8A2	5.84277	1.09019	0.588151	0.0637972	1.1952
PSAT1	7.02227	1.11894	0.603894	0.0639	1.1945
SPATA7	7.92665	1.11999	0.604744	0.0640239	1.19366
PLS1	86.0592	0.770443	0.416286	0.0642051	1.19243
CYP2E1	26.7996	-1.02802	0.555767	0.0643526	1.19143
HARS	74.9768	0.618606	0.334728	0.0645898	1.18984
LGMN	88.1866	0.775223	0.419505	0.06461	1.1897
ZC2HC1A	5.92239	1.11956	0.605935	0.0646524	1.18942
SLC18A2	5.60822	-1.06705	0.5776	0.064692	1.18915
MT1X	87.3803	-0.774148	0.419102	0.0647237	1.18894
EXOSC10	39.232	0.839403	0.454439	0.0647302	1.18889
SLC16A3	1150.92	-0.684423	0.370562	0.0647493	1.18877
NELFB	61.4428	0.682635	0.369615	0.0647642	1.18867
MTCH2	38.0611	0.909968	0.492835	0.0648348	1.18819
COX18	8.80537	1.05128	0.569394	0.0648458	1.18812
SNHG6	33.1238	0.881379	0.477443	0.0648861	1.18785
SESN1	20.0978	0.966809	0.523787	0.0649204	1.18762
PGRMC1	12.3334	0.953739	0.516707	0.064921	1.18761
TAF5L	17.8292	1.02894	0.557621	0.0650032	1.18707
ZNF589	12.4426	-0.991368	0.537335	0.0650413	1.18681
COA6	8.87176	1.06625	0.57798	0.0650688	1.18663
MZT2B	48.7488	0.75434	0.409004	0.0651343	1.18619
FTH1P23	8.99494	-0.956123	0.518663	0.0652652	1.18532
ERVK3-1	72.2464	0.656454	0.356114	0.0652733	1.18526
ATP6V1F	184.495	0.590446	0.320419	0.0653686	1.18463
RPS27	872.436	0.549653	0.298326	0.065408	1.18437
ZNF529	20.267	-1.00872	0.54765	0.0654874	1.18384
PLCB4	31.5616	1.01325	0.550118	0.0654922	1.18381
ANO1	31.7324	1.0763	0.584346	0.0654924	1.18381
TPD52L1	70.6332	0.855806	0.464661	0.0655066	1.18371
TRIM9	6.07883	1.1125	0.604053	0.0655147	1.18366
PRF1	12.6141	1.06386	0.577712	0.0655472	1.18345
ZBTB17	84.5658	0.821376	0.446081	0.0655752	1.18326
SBDSP1	12.0991	0.968739	0.526162	0.0656007	1.18309
LGALS3BP	219.877	1.00133	0.543943	0.0656396	1.18283
PEX26	50.0434	1.00127	0.544203	0.0657857	1.18187
BACE1	17.3591	1.08986	0.592568	0.0658825	1.18123
ARRDC4	81.033	0.873438	0.474898	0.0658839	1.18122
ASCC1	28.8258	0.951087	0.517125	0.0658883	1.18119
CD97	1753.49	-0.761795	0.414594	0.0661441	1.17951
GTF2H2B	12.4089	1.09705	0.597145	0.0661871	1.17923
AC010441.1	37.0465	0.744665	0.405395	0.0662263	1.17897
ZNF446	13.4575	1.02349	0.557648	0.0664511	1.1775
MTX2	10.3661	1.01608	0.553856	0.066572	1.17671
PRICKLE3	31.2573	0.766232	0.417692	0.0665883	1.1766
MRPL15	11.5735	0.983185	0.535984	0.0666013	1.17652
RPS13	351.849	0.563215	0.307048	0.0666111	1.17645
RPLP0P6	25.1389	0.839153	0.457514	0.0666306	1.17633
TSPAN15	31.75	0.932803	0.508677	0.0666864	1.17596
DSG1	24.5517	0.974645	0.531501	0.0666897	1.17594
GAL3ST4	7.89284	-1.0324	0.563425	0.066897	1.17459
ZNF440	25.8757	0.79607	0.434474	0.0669127	1.17449
ABCC5	83.1128	-0.85982	0.469543	0.0670731	1.17345
SREK1IP1	55.846	0.755349	0.41257	0.0671244	1.17312
CPT1A	34.4202	0.715352	0.390812	0.0671864	1.17272
CES2	91.6891	0.784967	0.428853	0.0671921	1.17268
FAM57A	7.78778	1.0906	0.596214	0.0673685	1.17154
CP	6.95962	-1.10979	0.606736	0.0673814	1.17146
ZNF211	14.236	-0.916585	0.501165	0.0674133	1.17125
CELF5	9.28139	1.11022	0.607078	0.0674317	1.17114
ARHGEF28	43.6682	0.899905	0.492237	0.0675202	1.17057
ACP5	184.204	0.913995	0.499953	0.0675255	1.17053
GOLGB1	151.275	0.722298	0.395166	0.0675743	1.17022
RPL15	801.858	0.560732	0.306785	0.0675843	1.17015
RPS28	449.241	0.529881	0.289918	0.0675959	1.17008
ODF2L	45.9767	0.858968	0.469991	0.0676058	1.17002
RBBP9	25.1687	1.00173	0.548142	0.0676251	1.16989
AC138035.1	16.0686	-0.993871	0.54388	0.0676437	1.16977
DDX19B	30.8848	0.902028	0.493881	0.0677887	1.16884
NIF3L1	12.2234	1.02753	0.562702	0.0678417	1.1685
FAM120C	7.32638	1.06526	0.583568	0.0679362	1.1679
SPNS3	7.63354	-0.99646	0.545997	0.067997	1.16751
GID4	34.7549	0.799117	0.437966	0.0680602	1.16711
PARD6B	117.063	-0.732289	0.401386	0.0680917	1.16691
CTD-2516F10.2	7.05734	-1.10334	0.604953	0.0681756	1.16637
CTC-479C5.10	7.48327	-1.09072	0.598461	0.068373	1.16512
TAGAP	1627.1	-0.767792	0.421387	0.068446	1.16465
RPL37A	452.406	0.580963	0.318869	0.0684626	1.16455
RHBDD1	29.9599	0.94088	0.516469	0.0684922	1.16436
MAP3K8	248.665	-0.512078	0.281094	0.0684952	1.16434
GPR146	6.03489	-1.10243	0.605308	0.0685656	1.16389
FRMD8	209.633	-0.675112	0.37073	0.0686013	1.16367
MAPK8	110.933	-0.738534	0.405565	0.0686069	1.16363
ARHGDIB	2412.9	-0.565653	0.31069	0.0686622	1.16328
CFLAR-AS1	8.44255	-1.07388	0.589904	0.068694	1.16308
C10orf99	6.22891	1.10107	0.604847	0.0686957	1.16307
ZBTB6	7.72333	1.06844	0.587085	0.0687735	1.16258
LEPRE1	27.2878	-1.04296	0.573247	0.0688516	1.16209
TALDO1	941.467	-0.508398	0.279568	0.0689859	1.16124
EI24	55.8613	0.806342	0.443412	0.0689885	1.16122
GTF3A	58.0609	0.696489	0.383017	0.0689991	1.16116
SF3B5	54.6243	0.667757	0.367228	0.0690071	1.16111
LRP5	15.7595	1.03462	0.569055	0.069044	1.16087
RP11-532F12.5	31.8812	-0.741666	0.407958	0.0690645	1.16074
LSS	43.8562	0.801653	0.440974	0.0690774	1.16066
NBPF3	8.63364	1.03842	0.571232	0.0690847	1.16062
GOLGA4	94.8446	0.584118	0.321399	0.0691525	1.16019
BTBD3	18.8929	0.91971	0.506217	0.0692435	1.15962
MPP3	6.21955	1.10233	0.606912	0.0693254	1.15911
ZNF561	41.8416	-0.773942	0.426174	0.0693667	1.15885
EMC10	86.0894	0.685757	0.377635	0.0693817	1.15876
PDE5A	13.2627	1.10097	0.606419	0.0694429	1.15837
GNAI1	14.852	1.09144	0.601381	0.0695395	1.15777
CACHD1	11.1147	-1.06693	0.588048	0.0696215	1.15726
FAM20C	55.9693	0.737665	0.406574	0.0696249	1.15724
PDGFC	7.61402	1.08266	0.596764	0.0696434	1.15712
PTAFR	516.812	-0.678997	0.374437	0.0697728	1.15631
GCNT3	229.365	-0.794927	0.438446	0.0698232	1.156
CCDC180	5.53615	-1.03949	0.573852	0.0700761	1.15443
UHRF1BP1	21.1692	0.807204	0.445704	0.0701293	1.1541
RUFY2	15.2432	0.986939	0.545065	0.0701903	1.15372
LRRC32	7.93891	1.09464	0.604676	0.0702501	1.15335
NDUFA6-AS1	13.1262	1.06445	0.588133	0.0703132	1.15296
TP53BP2	313.521	-0.616376	0.340633	0.0703737	1.15259
ZNF646	117.834	-0.702375	0.388191	0.0703962	1.15245
FBXW5	218.213	0.525049	0.2903	0.0705066	1.15177
ZSCAN30	26.2106	-0.974151	0.538644	0.0705251	1.15166
TNFRSF21	286.045	0.779308	0.431014	0.0705941	1.15123
ARHGEF40	436.862	-0.749952	0.414864	0.0706526	1.15087
WDR36	14.7243	0.955195	0.528455	0.0706806	1.1507
DMKN	469.422	0.858608	0.475091	0.0707235	1.15044
RPL11	683.833	0.545931	0.302158	0.0707975	1.14998
DOPEY1	20.3934	0.88552	0.490112	0.0707983	1.14998
NPIPA7	31.0263	0.887152	0.491105	0.0708499	1.14966
TMEM57	170.042	-0.653179	0.361824	0.071037	1.14852
RPL24	545.573	0.54083	0.299672	0.0711158	1.14803
FARSA	26.5566	0.883079	0.48972	0.0713521	1.14659
CD82	157.783	-0.652401	0.361796	0.0713523	1.14659
LGALS9C	47.8851	-0.812177	0.450722	0.0715534	1.14537
EVI5L	34.716	0.840376	0.466638	0.0717161	1.14438
SMARCD1	55.5077	0.865672	0.480762	0.0717622	1.1441
EEF1A1	7410.86	0.565639	0.314195	0.0718163	1.14378
SPINK7	981.409	0.871679	0.484202	0.071823	1.14374
PLXNA4	6.48593	1.09199	0.606901	0.0719726	1.14283
GRPEL2	370.644	0.928591	0.516149	0.0720068	1.14263
G6PC3	23.75	0.999739	0.555763	0.0720412	1.14242
LCOR	113.908	-0.733061	0.40757	0.0720798	1.14219
DCAF16	21.337	0.773417	0.430301	0.0722741	1.14102
FBP1	187.757	0.980906	0.545802	0.0723063	1.14082
LSM14A	174.687	0.752764	0.418881	0.072322	1.14073
MAPK10	7.98397	-1.08926	0.606336	0.0724217	1.14013
PXDC1	63.1733	0.654473	0.364314	0.0724223	1.14013
ZNF765	11.2717	1.04115	0.579603	0.0724439	1.14
FDX1	27.2697	0.985762	0.548921	0.0725238	1.13952
SCAMP4	55.4219	-0.753323	0.419593	0.0725954	1.13909
TIMM13	12.9885	0.997278	0.555729	0.0727269	1.1383
SQSTM1	1654.39	-0.574718	0.320307	0.0727695	1.13805
CYP27B1	14.1701	1.0178	0.567337	0.0728127	1.13779
PSMC2	53.1438	0.569567	0.3175	0.0728276	1.1377
WDR35	13.1589	1.08788	0.606505	0.0728621	1.1375
TP53TG1	13.3546	1.06234	0.592391	0.0729241	1.13713
FKBP9	24.2265	0.977055	0.544887	0.0729515	1.13697
NDUFS5	54.1456	0.678148	0.378298	0.0730323	1.13649
CDKN2AIP	151.36	-0.76167	0.424976	0.0730905	1.13614
ZDHHC18	964.388	-0.720694	0.402149	0.0731157	1.13599
PKD2	15.4568	1.03871	0.579635	0.0731329	1.13589
SNAPC5	11.4837	-0.967353	0.539961	0.0732094	1.13543
KRT6A	9904.98	0.818673	0.45705	0.0732594	1.13514
JOSD1	344.766	-0.678638	0.3789	0.0732817	1.135
PIGG	40.9316	-0.964731	0.538683	0.0733082	1.13485
PGRMC2	44.5457	0.702762	0.392444	0.0733359	1.13468
DNTTIP1	79.2044	-0.664131	0.370882	0.0733443	1.13463
FRAT2	234.868	-0.634668	0.35447	0.0733781	1.13443
NEBL	121.821	-0.744801	0.41619	0.073523	1.13358
LANCL2	13.4338	1.05148	0.588019	0.0737474	1.13225
P2RX5-TAX1BP3	7.54473	1.07393	0.600804	0.0738582	1.1316
DICER1-AS1	6.97167	-1.03637	0.579834	0.0738795	1.13148
CLEC18A	25.8047	-0.946011	0.529389	0.0739397	1.13112
FAM225A	6.90415	1.08448	0.607035	0.0740148	1.13068
MSRB1	354.444	-0.684394	0.383173	0.0740791	1.1303
SH2D3C	201.1	-0.748886	0.419331	0.0741144	1.1301
UQCRH	72.9109	0.527254	0.295311	0.0741936	1.12963
HSD17B14	7.9928	1.08337	0.606879	0.074236	1.12939
ST3GAL4	363.552	-0.548835	0.307478	0.0742686	1.12919
SUMO3	89.7312	0.562303	0.315091	0.0743308	1.12883
SOX2	23.4331	0.938871	0.526366	0.0744749	1.12799
CSRP2BP	9.5414	1.07521	0.602839	0.0744931	1.12788
POLR2I	18.2084	0.822286	0.461079	0.0745223	1.12771
CAMSAP1	140.887	0.849282	0.476227	0.0745286	1.12768
EPB41L1	44.5373	0.987945	0.55424	0.0746639	1.12689
IRF2	232.884	-0.626234	0.351331	0.0746746	1.12683
NAT10	20.8708	1.03013	0.578041	0.0747319	1.12649
SPPL2B	71.8657	-0.769915	0.432109	0.0747881	1.12617
ABCB7	9.09196	1.06381	0.597108	0.0748145	1.12601
DEFB1	38.0597	0.92893	0.521464	0.0748491	1.12581
FEZ2	42.4411	0.868184	0.487541	0.0749547	1.1252
IL7R	194.615	0.716891	0.402711	0.0750491	1.12465
AREL1	125.487	-0.674287	0.378885	0.0751316	1.12418
LPCAT2	167.995	-0.718252	0.403633	0.0751627	1.124
C1orf61	6.7493	-1.08022	0.607079	0.0751773	1.12391
FBXO31	15.2578	1.01177	0.568797	0.0752734	1.12336
SNTA1	12.5723	1.0098	0.567715	0.075287	1.12328
C1orf122	41.8622	0.614523	0.345537	0.0753288	1.12304
ZNF841	44.7034	0.983967	0.553754	0.0755844	1.12157
RP1-152L7.5	6.7786	-1.0627	0.598148	0.0756269	1.12132
WBSCR22	26.3758	0.855795	0.481706	0.0756352	1.12128
PTPMT1	19.2302	0.928446	0.522638	0.075657	1.12115
COQ4	26.5105	0.775681	0.436814	0.0757713	1.1205
TSHZ1	15.0918	0.917421	0.517129	0.0760524	1.11889
FAM207A	9.94626	0.832658	0.469401	0.0760841	1.11871
RAB4A	76.1291	0.948105	0.534934	0.0763317	1.1173
TMEM253	15.3844	-0.859516	0.484993	0.0763573	1.11715
MVK	36.8893	1.01727	0.574225	0.0764698	1.11651
PLD3	129.34	0.677899	0.382692	0.0764944	1.11637
RFK	213.607	-0.595462	0.336193	0.0765285	1.11618
ATP5B	329.554	0.480037	0.271031	0.0765357	1.11614
MT-ATP6	282941	0.781781	0.441469	0.0765838	1.11586
WDR78	8.64565	1.05626	0.596736	0.0767176	1.11511
ATAD3C	15.2859	-1.04323	0.58941	0.0767346	1.11501
RNASET2	777.117	-0.738817	0.417479	0.0767757	1.11478
C19orf10	35.2269	0.783318	0.44263	0.0767788	1.11476
GPR27	45.2158	-0.872421	0.493002	0.0767924	1.11468
DTX4	74.1464	0.821371	0.464291	0.0768798	1.11419
DPH2	10.496	0.939788	0.531236	0.0768838	1.11416
ATL3	60.355	0.719758	0.406869	0.0768914	1.11412
FAM60A	37.2881	0.821866	0.464608	0.0769028	1.11406
GADD45A	205.313	-0.661481	0.37396	0.0769176	1.11397
LMNB1	282.472	-0.784384	0.443507	0.0769615	1.11373
SPRR2F	3544.4	0.823197	0.46557	0.0770358	1.11331
SHC1	146.62	0.620857	0.351313	0.0771865	1.11246
ZFAT	14.8084	0.97322	0.550761	0.0772204	1.11227
TMEM158	15.3688	0.838678	0.474688	0.0772618	1.11203
IL10RB	211.16	-0.507798	0.287423	0.0772742	1.11197
AC011737.2	10.2623	0.956564	0.541547	0.0773367	1.11161
CDR2L	25.3915	1.01651	0.575768	0.0774828	1.11079
MT1F	14.3412	0.896458	0.507883	0.0775489	1.11042
PTPN3	257.374	-0.650352	0.368483	0.0775727	1.11029
FIBP	43.9093	0.696899	0.394987	0.0776716	1.10974
CCDC93	103.636	-0.835637	0.473638	0.0776822	1.10968
CHIT1	9.12463	-1.03836	0.588557	0.0776894	1.10964
EEF1A1P11	18.2218	1.01793	0.577299	0.0778573	1.1087
NPRL3	33.7761	0.731274	0.414817	0.0779206	1.10835
PTPRK	30.3413	0.887158	0.503349	0.0779827	1.108
CRISPLD2	93.5529	-0.825612	0.468446	0.0779936	1.10794
SLA	391.115	-0.680071	0.38591	0.0780263	1.10776
ZNF681	9.42746	1.06861	0.60639	0.0780275	1.10775
PLXNC1	380.038	-0.758595	0.43057	0.0780964	1.10737
FASTKD1	9.83863	0.988575	0.561307	0.0782044	1.10677
PSMD7	59.2239	0.566725	0.321816	0.0782343	1.1066
APBB3	138.054	-0.638869	0.362789	0.0782393	1.10658
RP11-419C5.2	8.33681	-1.04279	0.592357	0.0783377	1.10603
FLVCR2	48.6216	0.816971	0.46427	0.0784608	1.10535
TLR7	16.2759	0.858236	0.487996	0.0786294	1.10442
EFNA5	26.9617	1.02726	0.584134	0.0786448	1.10433
PIK3CG	39.9151	-0.97024	0.552132	0.0788732	1.10307
HLA-DQA2	33.7068	-1.01559	0.577948	0.0788768	1.10305
GOLGA2B	12.6878	0.979591	0.55757	0.078936	1.10272
EXOC4	58.2799	0.88655	0.504627	0.078945	1.10268
RHOU	47.7906	0.846596	0.482007	0.0790202	1.10226
RNASE7	1534.52	-0.607368	0.345971	0.079166	1.10146
RPS7	358.779	0.551002	0.313869	0.0791708	1.10143
MTMR4	44.9506	0.812328	0.462813	0.0792257	1.10113
IFI27	184.308	0.855741	0.48766	0.0792955	1.10075
CDC73	47.0301	-0.724378	0.412866	0.0793432	1.10049
SWT1	19.8362	-0.946884	0.53976	0.0793845	1.10026
SLC25A4	8.81385	1.05146	0.599707	0.0795509	1.09935
GLIS3	10.9869	1.00841	0.575219	0.0795874	1.09916
SNTB1	30.9471	0.797642	0.455019	0.0796045	1.09906
F5	72.8859	-0.935742	0.534201	0.0798309	1.09783
TMEM161A	8.50433	-1.028	0.586943	0.0798681	1.09763
NRIP3	49.1805	0.873501	0.498829	0.0799283	1.0973
PARM1	33.6678	0.88143	0.503398	0.0799526	1.09717
SAV1	30.1628	0.861267	0.491907	0.0799677	1.09709
PHYHD1	11.7429	1.00658	0.575311	0.080183	1.09592
CIRH1A	15.6482	0.989928	0.565936	0.0802584	1.09551
RGS17	8.01551	-0.999289	0.571289	0.0802592	1.09551
RP11-690G19.3	26.7376	-0.896383	0.512665	0.0803813	1.09484
S100A3	11.7913	1.03345	0.591056	0.0803814	1.09484
AP3M2	14.9998	1.02103	0.58399	0.0803996	1.09475
SLC10A7	12.4426	1.01745	0.581957	0.0804068	1.09471
ARHGAP26	482.815	-0.75727	0.433204	0.0804519	1.09446
CCDC126	9.37048	-1.0301	0.5895	0.0805648	1.09385
MT-ATP8	1073.35	0.765486	0.438144	0.0806183	1.09357
MTND1P23	7639.94	-0.956192	0.547312	0.0806251	1.09353
CHSY1	379.481	-0.732766	0.419535	0.0807041	1.0931
IFT46	6.74594	1.00344	0.574526	0.0807142	1.09305
PHF19	19.5262	0.980841	0.561594	0.080719	1.09302
FAM220A	43.3662	-0.92512	0.529955	0.0808707	1.09221
ZNF677	12.1751	1.03996	0.595833	0.0809186	1.09195
USP46	42.9151	0.907755	0.520269	0.0810233	1.09139
PRKAR2A	61.8611	0.624118	0.357819	0.0811193	1.09088
ANKS1B	23.4116	-0.933397	0.535258	0.0811892	1.0905
HKR1	29.6937	0.748034	0.428966	0.0811925	1.09048
BMP2K	108.859	-0.696934	0.399754	0.0812628	1.09011
PALLD	235.601	0.766409	0.439667	0.0813062	1.08988
TPMT	32.1477	0.759018	0.43549	0.0813503	1.08964
TRIM14	84.6892	0.654838	0.376092	0.0816544	1.08802
IGLC2	44.4956	-0.904563	0.51953	0.0816627	1.08798
PPP1R11	279.804	-0.451206	0.259258	0.0817932	1.08728
RP3-512B11.3	9.07528	1.05006	0.603509	0.0818729	1.08686
HSF1	102.965	0.506433	0.291098	0.0819055	1.08669
RIMKLB	22.5169	0.901439	0.518334	0.0820154	1.0861
COX7A1	15.9487	0.938792	0.539907	0.0820691	1.08582
RABL2B	35.7235	0.778759	0.447873	0.0820708	1.08581
RAPH1	16.6828	1.01413	0.583288	0.0820971	1.08567
PTGFRN	27.2325	-1.02	0.587001	0.0822746	1.08473
FANCD2	37.4906	0.925029	0.532366	0.0822848	1.08468
SNAPIN	22.5142	0.787568	0.453268	0.0822929	1.08464
MRPL23	29.7924	0.722912	0.416079	0.0823097	1.08455
SP6	36.4947	0.810753	0.466826	0.0824339	1.08389
SNRPC	34.8075	0.713055	0.410579	0.0824392	1.08387
RASSF5	1038.81	-0.399683	0.230212	0.0825376	1.08335
UXT	36.831	0.681959	0.392819	0.082552	1.08327
TRAPPC13	26.4565	-0.948335	0.546257	0.0825535	1.08326
MMP1	20.9325	0.915752	0.527577	0.0826048	1.08299
ODAM	688.679	0.818909	0.471861	0.0826548	1.08273
GPN3	13.2861	0.917386	0.528633	0.0826712	1.08265
PA2G4	72.603	0.587445	0.338518	0.0826805	1.0826
DPCR1	7.43658	1.04865	0.6043	0.0826862	1.08257
ASPG	33.8355	0.989539	0.570358	0.0827511	1.08223
ZNF518B	26.0843	0.73771	0.425212	0.0827548	1.08221
SETD5-AS1	25.5499	0.900553	0.519082	0.0827589	1.08219
SLC27A4	29.8337	0.770865	0.444336	0.082764	1.08216
SNRK	147.919	-0.635095	0.366439	0.083069	1.08056
SHC2	7.41499	1.04371	0.602255	0.0830964	1.08042
DNAH3	6.67808	1.03714	0.598548	0.0831397	1.08019
IL4I1	115.78	0.715859	0.413176	0.0831708	1.08003
KBTBD11	12.4626	0.988162	0.570354	0.0831773	1.08
GPRC5B	23.3511	1.04281	0.601985	0.083223	1.07976
ZNF697	12.3627	0.911496	0.526724	0.0835412	1.0781
SPR	12.0749	1.04219	0.602298	0.083567	1.07797
TOMM40L	36.0822	-0.887589	0.513	0.083596	1.07781
TP53I11	160.501	-0.672357	0.388842	0.0837861	1.07683
ELANE	17.269	-0.912057	0.52756	0.083841	1.07654
FOLH1	7.54812	1.03594	0.599657	0.0840682	1.07537
GRHL2	13.7872	0.950388	0.550244	0.0841297	1.07505
ZNF827	21.1418	0.953705	0.552329	0.084222	1.07457
MRPL47	14.7241	0.886128	0.51333	0.0843055	1.07414
FHL1	25.4595	1.03249	0.598167	0.084332	1.07401
TIAL1	88.3046	0.624161	0.361614	0.0843401	1.07397
SPTAN1	418.034	-0.716345	0.415047	0.0843588	1.07387
ATF4	521.872	0.402638	0.233311	0.0843916	1.0737
PEX16	18.3048	0.783337	0.454081	0.0845089	1.0731
AAAS	30.8311	0.788693	0.457802	0.0849278	1.07095
SLC25A1	58.4006	0.712475	0.413628	0.0849786	1.07069
CREBRF	170.576	-0.623613	0.362123	0.085051	1.07032
GALNT12	19.6759	1.04335	0.605963	0.0851037	1.07005
ZC3HC1	6.35908	1.00822	0.585953	0.0853128	1.06899
NET1	256.925	0.76489	0.444549	0.0853239	1.06893
TJP3	342.239	-0.663264	0.385621	0.0854346	1.06837
RPS2P46	137.075	0.521995	0.303511	0.0854591	1.06824
TMTC1	5.74071	1.03633	0.602643	0.0854969	1.06805
UBE2S	86.7083	0.569002	0.330998	0.0856057	1.0675
PLXDC1	7.07882	-1.04164	0.606297	0.085791	1.06656
RPS18	789.167	0.541939	0.31546	0.0858092	1.06647
KAT2A	28.2684	0.860146	0.500923	0.0859572	1.06572
P2RY6	21.427	0.907216	0.528339	0.0859592	1.06571
THAP9	8.31178	-1.01212	0.589596	0.0860468	1.06527
PLAU	489.811	-0.790498	0.460517	0.0860627	1.06519
CXCL6	127.671	-0.632755	0.368627	0.0860678	1.06516
TMEM160	15.3137	0.882818	0.514872	0.0864121	1.06343
ABHD5	218.098	-0.450271	0.262637	0.0864511	1.06323
CSNK1G1	44.4352	0.844376	0.492954	0.0867325	1.06182
ABHD2	189.745	-0.626639	0.365866	0.0867574	1.06169
DEF6	201.684	-0.701188	0.409407	0.0867692	1.06163
NSMCE4A	16.1353	0.805928	0.4706	0.0867946	1.06151
TCN2	24.1468	0.98764	0.576714	0.0867991	1.06148
CEP57	31.9217	0.911894	0.532497	0.0868073	1.06144
SFXN2	6.58599	1.01824	0.594767	0.0868965	1.061
BEND7	10.3663	-0.998352	0.583293	0.0869745	1.06061
ABI2	62.3462	0.959037	0.560463	0.0870531	1.06022
GRSF1	55.8955	0.641374	0.374881	0.0871043	1.05996
RAB22A	87.1584	0.61285	0.358229	0.0871226	1.05987
TCF19	7.63893	1.03601	0.605818	0.0872473	1.05925
EMC2	53.9422	0.658036	0.384822	0.0872707	1.05913
MMS22L	8.46686	0.989973	0.579041	0.0873254	1.05886
SDC2	37.4282	-0.882701	0.516355	0.0873614	1.05868
SPARC	21.554	1.03335	0.604567	0.0874065	1.05846
AC007318.5	6.95949	-0.93563	0.547551	0.0874966	1.05801
TBCA	60.4988	0.622316	0.364213	0.0875143	1.05792
UQCRB	155.592	0.656139	0.384011	0.0875168	1.05791
TATDN2	58.8429	-0.699429	0.409387	0.0875476	1.05776
IGHA2	38.1946	-1.00121	0.586102	0.0875887	1.05755
CCL8	93.3002	1.01736	0.595899	0.0877729	1.05664
LPIN1	798.488	-0.654508	0.38338	0.087784	1.05658
JUNB	7695.05	-0.467654	0.273961	0.0878205	1.0564
SF3B14	61.7681	-0.548854	0.321591	0.0878812	1.0561
CD14	1708.61	-0.730586	0.428139	0.0879292	1.05587
BPHL	5.543	1.03486	0.606703	0.0880628	1.05521
RPL13	1219.42	0.531918	0.311871	0.0880873	1.05509
ITM2B	2930.04	-0.567018	0.332556	0.0881892	1.05458
ERMARD	10.5619	1.0068	0.590556	0.0882263	1.0544
ZNF799	7.89027	1.01903	0.597764	0.0882425	1.05432
DCXR	41.1243	0.766945	0.44997	0.0882996	1.05404
PRR7	20.9394	-0.773971	0.45414	0.0883328	1.05388
ZFP30	6.07178	1.03253	0.606163	0.0884953	1.05308
ANKRD6	30.0482	0.966245	0.567253	0.0884975	1.05307
TCERG1	34.9373	0.775845	0.455526	0.0885331	1.05289
DCN	274.854	0.755549	0.443673	0.0885788	1.05267
SLC5A6	11.1714	0.960918	0.564292	0.0885914	1.05261
NFE2L1	129.807	0.756878	0.444901	0.0888999	1.0511
C11orf96	43.8621	0.861788	0.506622	0.088934	1.05093
HSD11B1	7.12531	0.990196	0.582128	0.088944	1.05088
NUDCD3	59.5749	0.697244	0.409959	0.0889871	1.05067
ELP5	22.151	0.75134	0.441801	0.0890119	1.05055
HAUS6	12.4929	0.961505	0.565389	0.0890164	1.05053
FPR1	2757.21	-0.674852	0.396966	0.0891263	1.04999
CCDC64	64.7132	0.757813	0.445834	0.0891749	1.04976
NOS3	50.2244	-0.972728	0.572393	0.0892424	1.04943
SPATS2L	129.533	0.653888	0.384797	0.0892611	1.04934
MAPKAP1	83.0911	0.665731	0.391828	0.0893115	1.04909
BZW2	18.2607	0.964669	0.567848	0.089354	1.04889
NME4	45.4448	0.725179	0.426992	0.0894431	1.04845
FBXL17	25.3715	0.782703	0.460988	0.0895296	1.04803
FAM129A	1047.87	-0.686647	0.4045	0.0895981	1.0477
PIM2	424.758	-0.656366	0.386697	0.0896281	1.04756
AMER1	10.4489	0.994773	0.586091	0.0896399	1.0475
DDOST	82.9867	0.593612	0.34978	0.0896778	1.04731
SGPP2	9.55836	0.951153	0.560499	0.0897016	1.0472
TP53RK	11.5158	0.895514	0.527718	0.0897049	1.04718
PLEKHN1	29.9311	0.894255	0.527003	0.0897216	1.0471
TLR8	186.446	-0.731251	0.431025	0.0897836	1.0468
PAN2	37.3302	0.962344	0.567318	0.0898286	1.04659
DOCK7	10.0061	0.924948	0.545275	0.0898301	1.04658
DBNDD1	47.2178	0.915134	0.539498	0.0898352	1.04655
YBX1P1	7.06226	0.896742	0.5289	0.0899835	1.04584
DDX52	43.3492	0.87223	0.514449	0.0899875	1.04582
SRSF12	6.6233	1.02354	0.60387	0.0900811	1.04537
CIB1	210.798	0.436212	0.25752	0.0902855	1.04438
SAP30BP	189.861	0.451506	0.266583	0.0903264	1.04419
PDGFRL	6.17005	1.02631	0.605989	0.0903381	1.04413
SRSF1	128.277	0.570258	0.336725	0.0903523	1.04406
SPRR1A	5433.15	0.72531	0.428283	0.0903545	1.04405
PPL	12529.4	0.780845	0.461129	0.0903922	1.04387
C21orf91	31.1439	-0.81607	0.482255	0.0906089	1.04283
BCL7B	82.2569	0.617226	0.364784	0.0906401	1.04268
COMMD4	31.3921	0.712156	0.421039	0.0907557	1.04213
SRPK3	13.4067	0.927621	0.548484	0.09079	1.04196
TNFRSF13C	6.56577	-1.02567	0.606768	0.090955	1.04117
SLC24A1	11.6378	1.02433	0.605995	0.0909661	1.04112
P2RX5	5.8872	-1.02343	0.605674	0.0910776	1.04059
TNPO2	80.4004	0.848163	0.502011	0.0911182	1.0404
GALK1	27.4795	-0.761799	0.450899	0.0911218	1.04038
TBC1D24	19.9595	0.956448	0.566166	0.091154	1.04022
C6orf47	25.8307	-0.840417	0.497553	0.0912002	1.04
CTH	6.88995	-1.02498	0.606973	0.0912819	1.03962
ZP3	11.223	1.00199	0.593513	0.0913671	1.03921
KLHL42	16.1597	1.01025	0.598554	0.0914459	1.03884
ANGEL1	32.0667	0.964167	0.57139	0.0915251	1.03846
BCL7A	12.9265	0.77271	0.457943	0.0915358	1.03841
ZNF189	17.2289	0.835946	0.495596	0.0916514	1.03786
SLC2A3	3838.25	-0.704709	0.417809	0.0916653	1.03779
RANGAP1	56.5922	0.639383	0.379097	0.0916818	1.03772
HIST1H1E	7.17931	-0.999837	0.592817	0.0916829	1.03771
RNF8	8.46708	1.0231	0.606614	0.0916857	1.0377
CCNDBP1	250.553	-0.581606	0.344853	0.0916934	1.03766
RN7SL368P	38.1873	-0.874589	0.518784	0.0918259	1.03703
RTN3	544.2	-0.602591	0.357704	0.092064	1.03591
ACHE	13.9992	-0.893341	0.530326	0.0920822	1.03582
CROCC	11.4004	0.952189	0.565345	0.0921312	1.03559
CSTB	9681.59	0.734565	0.436192	0.0921735	1.03539
SUSD1	24.2146	0.88622	0.526261	0.0921827	1.03535
IMP4	31.6592	0.796493	0.472988	0.092189	1.03532
LYRM2	26.5196	0.962335	0.571854	0.0924072	1.03429
RP11-304L19.5	11.6305	0.993796	0.590658	0.0924671	1.03401
KCTD3	52.4386	0.889795	0.529236	0.0927082	1.03288
PRNP	75.5836	0.627793	0.373433	0.0927359	1.03275
MAPKAPK3	151.488	0.506383	0.301224	0.092747	1.0327
DDX54	39.6935	0.906774	0.539706	0.0929331	1.03183
TSPAN8	6.70621	1.0106	0.601747	0.0930653	1.03121
ATG4D	59.4574	0.649201	0.386621	0.09312	1.03096
YAP1	101.842	0.757373	0.451119	0.0931762	1.0307
CACYBP	46.2758	0.730388	0.435106	0.0932216	1.03048
KCTD15	7.04498	-1.01684	0.606042	0.0933776	1.02976
RRP1	28.1147	0.889563	0.530278	0.0934368	1.02948
RNF207	19.8671	-0.899664	0.536458	0.0935339	1.02903
LAMB1	8.75267	0.999488	0.595985	0.0935356	1.02902
HIP1	132.119	0.816849	0.487111	0.0935569	1.02892
FIZ1	17.3975	0.844833	0.503888	0.0936151	1.02865
ERMAP	22.9302	0.736566	0.439341	0.0936355	1.02856
ARL2BP	32.5255	0.867188	0.517266	0.0936435	1.02852
FCRL3	20.8194	-0.962839	0.574437	0.0937098	1.02821
MPP1	276.661	-0.746704	0.445548	0.0937532	1.02801
SLCO4A1	265.584	-0.539081	0.321728	0.0938201	1.0277
SNAPC2	12.3748	0.833093	0.497259	0.0938617	1.02751
MUC19	53.5308	1.01607	0.606535	0.0938938	1.02736
AEN	9.42945	0.991495	0.59193	0.0939299	1.0272
TRIM13	54.0562	0.671264	0.400774	0.0939505	1.0271
ENG	90.9903	0.785921	0.469354	0.0940376	1.0267
SMARCC1	111.571	0.626682	0.374263	0.0940435	1.02667
PLA2G7	29.7662	0.799141	0.47733	0.0940932	1.02644
BPIFB2	116.03	0.809787	0.483725	0.0941179	1.02633
TMEM140	165.495	-0.63421	0.378862	0.0941327	1.02626
PAF1	264.613	-0.573575	0.342681	0.0941728	1.02607
RAPGEF2	170.363	0.748801	0.447392	0.0941894	1.026
EIF4EBP3	28.2902	0.59819	0.357435	0.0942165	1.02587
ZNF432	20.0289	0.906694	0.542177	0.094461	1.02475
SIX1	13.4738	0.972969	0.582041	0.0945934	1.02414
UNC13D	438.97	-0.653028	0.390815	0.0947342	1.02349
NUP85	31.8483	-0.867525	0.519221	0.0947569	1.02339
LINC01011	5.77967	1.01255	0.606064	0.0947797	1.02328
MRPL40	17.8916	0.83869	0.502001	0.0947818	1.02328
FPR3	50.7806	0.794266	0.475659	0.0949545	1.02248
FRAT1	60.769	-0.715259	0.428411	0.0950062	1.02225
ZSWIM7	12.6812	-0.901931	0.540419	0.095128	1.02169
OGFOD2	5.92977	1.00167	0.600345	0.0952196	1.02127
CD7	36.3141	0.701249	0.420395	0.0953017	1.0209
RP11-473M20.5	7.73836	-0.92075	0.552064	0.0953495	1.02068
LRRC1	58.1577	0.836136	0.501413	0.0954035	1.02044
NFE2	331.86	-0.716052	0.429442	0.0954348	1.02029
FSD1L	24.1282	0.876214	0.525517	0.0954474	1.02024
CDSN	64.5479	0.973959	0.584155	0.0954554	1.0202
FAM46A	104.945	0.593209	0.355822	0.0954845	1.02007
KIAA0895L	23.5737	0.886576	0.532284	0.0957918	1.01867
C5orf42	12.2628	-1.00938	0.606056	0.0958137	1.01857
CCDC174	34.404	0.719311	0.432297	0.0961263	1.01716
CHURC1	74.6528	-0.742459	0.446216	0.0961325	1.01713
DUSP22	109.952	0.553139	0.33248	0.0961773	1.01693
C11orf24	25.1481	0.877403	0.527399	0.0961839	1.0169
GTF2A2	52.1393	-0.615446	0.369958	0.0962014	1.01682
HK2	234.468	0.540251	0.324834	0.0962801	1.01646
RPS19	340.172	0.499428	0.300458	0.0964677	1.01562
TSC22D1	79.5685	0.586045	0.352648	0.0965453	1.01527
ATXN2	101.419	0.503277	0.302905	0.096613	1.01496
PKP1	202.149	0.779231	0.469084	0.0966783	1.01467
ABL1	50.29	0.58131	0.349941	0.0966803	1.01466
IGSF3	8.3831	0.984205	0.592698	0.0968039	1.01411
TREX2	26.9654	0.971	0.584812	0.0968412	1.01394
FAAH2	9.11291	1.00749	0.606908	0.0969076	1.01364
SAT2	52.097	0.564981	0.340433	0.0969955	1.01325
ANXA9	278.103	-0.688122	0.414735	0.0970785	1.01288
UFC1	121.185	0.626118	0.377431	0.097137	1.01262
POLDIP3	165.959	0.548148	0.330449	0.0971568	1.01253
ETNK1	91.3965	0.794753	0.479126	0.0971652	1.01249
ENC1	21.061	0.867049	0.522822	0.0972365	1.01217
LRRFIP2	147.768	0.626459	0.377909	0.0973786	1.01154
LINC00665	9.03232	0.996185	0.60095	0.0973814	1.01152
SOX7	8.36177	0.930324	0.561452	0.09752	1.01091
BSPRY	39.1918	0.854646	0.515906	0.0976016	1.01054
PIK3CA	56.1411	-0.783404	0.472947	0.0976344	1.0104
LRRC59	83.0563	0.610266	0.368497	0.0977029	1.01009
RGL4	116.188	-0.735972	0.444523	0.0977938	1.00969
LYVE1	7.81955	-1.00504	0.607097	0.0978278	1.00954
RAD23B	160.112	-0.51001	0.308095	0.0978502	1.00944
RBM15B	62.0219	0.68171	0.411899	0.0979158	1.00915
PIH1D1	48.2797	0.705179	0.426186	0.0979997	1.00878
XXbac-BPG252P9.10	51.3829	-0.501857	0.303313	0.0980084	1.00874
SLC25A16	37.8279	-0.709251	0.428668	0.0980163	1.0087
SLC25A12	11.4934	0.99982	0.604528	0.0981509	1.00811
AKAP2	47.1602	0.749572	0.453403	0.098287	1.0075
EXOSC5	8.31628	0.987128	0.597249	0.0983735	1.00712
NCL	140.559	0.703541	0.425686	0.0983873	1.00706
SNHG18	18.1454	0.91151	0.551542	0.0984002	1.007
LONRF1	51.9011	0.69712	0.421947	0.0985039	1.00655
GPC1	81.1917	-0.673332	0.407612	0.0985567	1.00631
TMEM176A	26.8807	0.897584	0.543392	0.0985718	1.00625
MTND6P4	46.1057	0.863166	0.522592	0.0985953	1.00614
RWDD4	24.7573	0.877232	0.531278	0.0987032	1.00567
DHX40	52.5161	0.706841	0.428213	0.0988043	1.00522
CACTIN	27.5709	0.666166	0.403635	0.0988576	1.00499
TAPT1	26.5155	0.847182	0.5134	0.0989145	1.00474
ANKFY1	136.635	-0.696663	0.422187	0.0989161	1.00473
HLA-DRB5	181.532	0.991074	0.600636	0.0989346	1.00465
YIPF4	187.893	-0.692507	0.419697	0.098939	1.00463
C9orf152	8.96607	1.00093	0.606895	0.0990947	1.00395
LRRC58	22.2033	0.654109	0.396638	0.0991202	1.00384
ZNF629	7.53242	0.98809	0.599228	0.0991603	1.00366
PAICS	21.6729	0.800631	0.485543	0.0991606	1.00366
KLF2	1558.27	-0.649156	0.393773	0.0992396	1.00331
FAM20A	53.6676	0.789249	0.47887	0.0993226	1.00295
PAQR3	39.5478	-0.696614	0.422707	0.0993558	1.00281
CSRNP1	1395.39	-0.565741	0.343316	0.0993782	1.00271
UTRN	112.704	0.893337	0.542191	0.0994261	1.0025
METTL12	5.68252	0.993108	0.602765	0.0994375	1.00245
TMC5	88.4756	-0.736564	0.447246	0.0995809	1.00182
MTDH	74.4662	0.770723	0.468045	0.0996229	1.00164
DDB2	11.8433	0.929063	0.564241	0.0996462	1.00154
ABHD16B	21.2135	-0.695682	0.422516	0.0996562	1.0015
C20orf96	6.63728	0.996545	0.605618	0.0998664	1.00058
TYW1	22.2524	0.799793	0.486286	0.100032	0.999861
EID1	47.7744	0.58298	0.354788	0.100346	0.998498
KIAA1671	34.8292	0.833719	0.507641	0.100519	0.99775
CD63	457.078	0.517093	0.314919	0.100592	0.997436
ESYT1	81.1675	0.873555	0.532157	0.100686	0.997029
MYO9A	24.9626	0.827349	0.504051	0.100714	0.996909
NCKAP5	14.6372	0.905879	0.55191	0.100724	0.996866
SRPK2	123.507	-0.70053	0.426963	0.100854	0.996307
DEFB103B	73.3174	0.99403	0.605986	0.100932	0.995971
MTFMT	10.3566	0.960653	0.585647	0.100937	0.99595
MTX1	168.213	-0.596766	0.363827	0.100953	0.995879
POGK	33.5324	0.803149	0.489725	0.101005	0.995657
PLB1	128.605	-0.812043	0.495149	0.101005	0.995655
TPBG	16.8045	0.767903	0.468266	0.101029	0.995555
NME7	21.0584	-0.888299	0.541801	0.101103	0.995236
ATM	105.375	-0.888907	0.542228	0.101138	0.995085
SYPL1	43.0028	0.508568	0.310313	0.101237	0.994661
P4HA1	51.1627	0.738263	0.450599	0.101338	0.994227
CTSH	241.544	0.603638	0.368756	0.101639	0.992938
ZNF703	33.4094	0.650788	0.397615	0.101687	0.992733
RALGAPA2	126.386	-0.681676	0.416495	0.101694	0.992705
DTWD1	5.62909	0.993576	0.607106	0.101719	0.992598
CPEB4	606.833	-0.494557	0.302286	0.101827	0.992137
IGHV4-59	6.3016	-0.981136	0.599776	0.101873	0.991939
COPS7A	61.3376	0.589346	0.360383	0.101979	0.991489
PPP2R5E	76.2481	0.731723	0.447552	0.10206	0.991144
KBTBD8	6.36458	0.980287	0.599949	0.102269	0.990255
DLGAP1-AS1	17.9181	-0.867991	0.531316	0.10233	0.989998
PICALM	1325.29	-0.4907	0.300401	0.102368	0.989835
ARL6IP4	79.1612	0.562071	0.3441	0.102374	0.989812
AACS	40.264	0.754758	0.462109	0.102408	0.989666
RARA	744.436	-0.62399	0.382244	0.102587	0.988909
CLCC1	16.6711	-0.899839	0.551363	0.102674	0.98854
PCBD1	34.6327	0.614687	0.37667	0.102701	0.988427
SH3BP4	41.7763	0.684918	0.419831	0.102803	0.987994
CLDN10	12.8569	-0.982533	0.602286	0.102819	0.987927
SPATA6	33.1915	0.980757	0.601215	0.102829	0.987885
MMD	13.2501	0.984615	0.603753	0.102928	0.987468
DNAJA3	27.6503	0.82532	0.506107	0.102949	0.987378
AMY1A	25.249	-0.969456	0.594613	0.103017	0.987091
XYLT2	10.8734	-0.898643	0.551261	0.103068	0.986876
RPL5	358.289	0.602791	0.37011	0.103381	0.985561
XYLT1	50.4683	-0.792262	0.486664	0.103537	0.984905
CYTH3	25.0572	-0.88388	0.542944	0.103538	0.984901
RARS	28.847	0.791765	0.486386	0.103556	0.984825
GNPDA1	46.0316	0.715299	0.439462	0.103595	0.984661
PRB3	98.8472	-0.76369	0.469443	0.10378	0.983887
TNFRSF13B	11.3406	-0.961169	0.590988	0.10387	0.983512
CTGF	287.814	-0.706131	0.43433	0.103994	0.982994
ZNF839	34.153	-0.750085	0.461455	0.104061	0.982713
NTRK2	5.94441	0.986304	0.607008	0.104192	0.982167
SOCS5	12.9045	0.737953	0.45426	0.104266	0.981858
ESRP2	54.7525	0.808762	0.497871	0.104282	0.981791
S100B	12.3738	0.834473	0.513837	0.104375	0.981402
CCNB1IP1	16.3044	0.840222	0.517382	0.104378	0.981391
GLO1	57.675	0.556643	0.342859	0.104475	0.980987
RP11-138I18.2	6.71663	-0.979474	0.603323	0.10449	0.980926
DCTN3	45.5074	0.605324	0.372863	0.104494	0.980911
ZNF138	7.75853	0.92407	0.569466	0.104654	0.980243
RPL36A	270.057	0.490699	0.302402	0.10466	0.980219
ESAM	211.318	-0.620506	0.382445	0.104703	0.980042
DNAJC16	19.8067	-0.902005	0.55616	0.104837	0.979486
RPS11	1217.99	0.425644	0.262509	0.104922	0.979133
API5	65.1258	0.669455	0.412885	0.104931	0.979097
APBB2	26.3548	0.851748	0.525359	0.10496	0.978977
NUAK2	179.07	-0.602345	0.371576	0.105006	0.978787
NLRX1	57.3289	0.779109	0.480649	0.105028	0.978694
LIPA	82.8067	0.872877	0.538555	0.105065	0.978541
USP39	41.1881	0.669705	0.41325	0.105108	0.978365
NUP133	21.7424	-0.908342	0.56051	0.105111	0.978351
PLGRKT	10.7793	0.891218	0.549949	0.105115	0.978336
DEFB4A	184.821	0.723928	0.446759	0.105146	0.978206
ADIRF-AS1	38.5739	-0.802562	0.495296	0.105153	0.978178
SLC35E1	90.9172	0.676842	0.417723	0.105165	0.978128
RILPL2	160.049	-0.500106	0.308712	0.105237	0.977831
RP11-161H23.5	23.749	0.795567	0.491102	0.10524	0.977817
UBQLN4	44.045	0.738723	0.456175	0.105365	0.977304
KANSL3	51.858	0.747136	0.461407	0.105393	0.97719
CD4	139.307	0.729978	0.450816	0.105396	0.977176
NDFIP2	181.406	-0.650818	0.401969	0.105431	0.977032
ST8SIA4	156.342	-0.674913	0.416869	0.105446	0.976969
ZNF451	31.5021	0.68873	0.425411	0.105452	0.976944
C15orf39	736.88	-0.462589	0.285732	0.105455	0.976932
DEPDC5	30.4926	0.889275	0.549302	0.105465	0.976892
TSPAN31	36.6385	-0.79899	0.493695	0.105579	0.976423
FAM129C	15.318	0.952016	0.588595	0.105784	0.975581
FAM118A	22.6662	-0.820316	0.507287	0.105864	0.975251
PHC1	72.8773	0.651581	0.402944	0.105867	0.975239
SOD2	9118.64	-0.542291	0.335558	0.106075	0.974386
MLST8	20.7534	0.828424	0.512622	0.106083	0.974354
NCOA7	72.8004	0.603355	0.373603	0.106319	0.97339
PTP4A2	335.678	0.493199	0.305626	0.106585	0.972303
CTDSPL	22.6167	0.818712	0.507358	0.106598	0.972253
ZNF182	11.8282	0.879968	0.545352	0.106619	0.972164
NPHP3	36.9814	0.923665	0.572581	0.10671	0.971797
ICOS	13.2329	0.976788	0.606041	0.107016	0.970553
GZMA	6.63775	0.973915	0.604307	0.107044	0.970438
PGM5	14.0167	-0.916773	0.568865	0.107052	0.970403
PTPN4	25.6138	0.950324	0.589918	0.107192	0.969837
B4GALT5	473.046	-0.506926	0.314723	0.107244	0.969629
PDLIM4	50.0453	0.654122	0.406388	0.107485	0.968651
RPL27A	739.458	0.468767	0.291244	0.107499	0.968594
C1QC	233.798	0.89349	0.555181	0.107536	0.968446
LINC00963	260.277	-0.622547	0.386884	0.107587	0.968239
SH3YL1	84.4063	0.679548	0.422479	0.107731	0.967661
EED	26.0591	0.815776	0.507204	0.107753	0.967572
DHX30	20.7522	0.714983	0.44467	0.107858	0.967146
TSC22D4	638.003	-0.409585	0.254758	0.107893	0.967008
EIF4ENIF1	25.7869	0.691697	0.430478	0.108096	0.966192
DNAL1	12.2152	-0.971038	0.60439	0.108133	0.966041
PI4KA	154.633	0.636041	0.395903	0.108151	0.965968
ZNF266	58.0578	-0.702004	0.437003	0.108185	0.965834
BCORL1	37.3799	0.70474	0.438815	0.108273	0.96548
MIDN	1575.62	-0.561967	0.349958	0.108315	0.965309
KCTD21	40.2425	-0.625426	0.389539	0.108372	0.965083
CYP24A1	28.2919	-0.938668	0.584788	0.108463	0.96472
IGJ	23.5271	0.933181	0.581415	0.10849	0.96461
SPOCK2	25.9628	-0.824815	0.514304	0.108769	0.963495
ARMCX2	11.8815	0.895534	0.558433	0.10879	0.963412
NCS1	8.62122	0.907248	0.566042	0.108981	0.962651
F2RL1	32.2679	-0.835229	0.521166	0.10902	0.962495
NAPEPLD	10.0745	0.94502	0.589678	0.109022	0.962485
FES	182.918	-0.627566	0.391608	0.109038	0.962424
C9orf114	25.8419	0.815099	0.508835	0.10918	0.961858
UBA6	177.482	-0.708114	0.442195	0.109297	0.961393
SELPLG	462.229	-0.660586	0.412584	0.109356	0.961158
AC093673.5	5.69807	0.946804	0.591386	0.109379	0.961067
BAG3	218.878	0.566502	0.353847	0.109381	0.961057
TRIM65	14.0958	0.852203	0.532303	0.109383	0.961051
MIER3	24.2023	-0.788348	0.492471	0.109421	0.960899
KIAA0586	21.3973	-0.955058	0.596647	0.109441	0.960819
PCNXL4	38.3082	0.788625	0.492722	0.109477	0.960677
METTL20	12.5335	-0.868887	0.542965	0.10954	0.960425
SNRNP48	21.3696	-0.82899	0.518234	0.109678	0.959882
GDAP1	6.96392	0.954919	0.597271	0.109864	0.959143
ENOX2	8.23415	-0.939957	0.587988	0.10991	0.958965
OLFML2A	5.55068	0.964491	0.603478	0.109994	0.958631
SYNPO	29.8265	0.675257	0.422995	0.110406	0.957006
SNAPC3	33.1439	0.704981	0.441738	0.110505	0.956617
PKP2	22.2651	0.857489	0.537317	0.110517	0.95657
RXRA	498.942	-0.448558	0.281098	0.110547	0.956451
SDS	33.297	0.861876	0.540256	0.110642	0.956078
HSH2D	714.663	-0.62045	0.389	0.110715	0.955793
HLA-C	6159.48	-0.551724	0.346027	0.110835	0.955325
ZBTB24	15.4624	0.866034	0.543155	0.110835	0.955322
OGFOD1	20.7873	-0.868469	0.544722	0.110861	0.955221
ESF1	18.0988	0.771305	0.483806	0.110881	0.955143
PLIN3	846.924	-0.501911	0.314876	0.110937	0.954923
PLEKHG5	13.622	0.892916	0.560181	0.110941	0.954908
CCDC25	18.8867	0.752107	0.471919	0.110999	0.954682
CDH3	75.672	0.806949	0.506548	0.111152	0.954081
SUCNR1	11.4779	0.886652	0.556817	0.111304	0.953489
TMCC3	137.766	-0.576776	0.362284	0.111372	0.953225
HUS1	9.88742	0.813726	0.511269	0.111479	0.952807
GPSM3	1127.3	-0.534452	0.335883	0.111568	0.952461
KIAA1328	5.52839	0.964036	0.605999	0.11165	0.952143
COMMD2	34.731	0.766901	0.482126	0.111685	0.952005
ZNF277	29.8638	0.822675	0.517193	0.111687	0.951996
PSTPIP2	110.614	0.74641	0.469343	0.111761	0.951711
KLF9	17.5232	0.831656	0.522964	0.111773	0.951663
MAST3	315.363	-0.708043	0.445459	0.111955	0.950956
SURF4	125.468	0.458422	0.28842	0.111964	0.950921
PSMC3	55.3204	0.623828	0.392543	0.112016	0.950718
GPR110	510.81	-0.616764	0.388206	0.112116	0.950332
ATP5G2	202.369	0.429389	0.27027	0.112119	0.95032
RAE1	32.3867	0.686747	0.432462	0.112288	0.949668
EXOSC2	10.2004	0.961744	0.605718	0.112337	0.949476
PAK1IP1	9.55214	0.921913	0.580753	0.112412	0.949188
ZCRB1	56.8677	0.678433	0.427434	0.112463	0.948992
TOMM20	102.825	0.753913	0.475183	0.112609	0.948426
PREX1	1056.65	-0.652067	0.411075	0.112683	0.948141
CYP20A1	6.31091	0.956482	0.602985	0.112684	0.948137
FBXO27	6.8481	0.959519	0.605533	0.113061	0.946689
FCGR1C	53.5791	-0.875982	0.552817	0.113062	0.946682
TCHP	82.1092	-0.628828	0.396891	0.113106	0.946513
CMAS	43.0593	0.614019	0.38764	0.113195	0.946173
DDAH1	29.3796	0.895288	0.565223	0.113204	0.946139
CEP76	8.92553	0.925999	0.584787	0.113312	0.945724
SIGLEC7	68.4095	-0.677608	0.428029	0.113401	0.945381
DEXI	10.9976	0.934738	0.590636	0.113513	0.944953
NOV	13.6343	-0.927035	0.586087	0.11371	0.944202
SEC14L1	1181.34	-0.570712	0.360896	0.113792	0.943887
PSMD2	149.134	0.526943	0.333241	0.113818	0.943791
TIGD3	12.0951	-0.91016	0.575661	0.113862	0.94362
RNF122	62.0921	-0.761929	0.481937	0.113884	0.943536
RGS1	183.584	0.66482	0.42057	0.113933	0.943352
RAB3IP	29.41	-0.828496	0.524136	0.113949	0.943289
PTPN14	49.1954	-0.88529	0.560179	0.114022	0.943011
CHPF2	50.9038	-0.757693	0.479596	0.11414	0.942563
TRIM27	130.641	-0.773245	0.489453	0.11415	0.942526
DEDD2	298.774	-0.393216	0.248906	0.114159	0.942491
ZXDB	8.55647	-0.930986	0.589411	0.114217	0.94227
PTP4A3	81.4085	-0.706423	0.447395	0.114343	0.941791
STARD10	119.254	0.635989	0.402814	0.114367	0.941699
RP11-473I1.5	18.4087	-0.802439	0.508364	0.114457	0.941358
DUSP4	289.001	-0.491728	0.311529	0.114466	0.941325
COPB1	116.604	0.594421	0.376679	0.114553	0.940993
PARVA	17.8538	0.872399	0.552892	0.114592	0.940844
PSMG2	51.0137	0.558905	0.354265	0.114646	0.940639
EOGT	22.1075	0.7447	0.472036	0.114649	0.940628
CR1	242.934	-0.746308	0.473106	0.114689	0.940479
CCR7	82.4657	0.690508	0.437741	0.114695	0.940454
LUM	8.40476	0.897572	0.569037	0.114715	0.940381
CENPB	63.2686	0.611183	0.38752	0.114757	0.94022
TMPRSS11B	2634.31	-0.628666	0.398649	0.114798	0.940067
EMR3	129.849	-0.771014	0.488944	0.114819	0.939984
SLC46A1	6.35672	-0.957316	0.607114	0.114835	0.939927
ANTXR2	169.183	-0.699927	0.443946	0.114886	0.939731
ATP5A1	135.279	0.505619	0.32075	0.114942	0.939521
VILL	14.9889	-0.875264	0.555316	0.11499	0.939341
HNRNPAB	43.1868	0.607506	0.385451	0.115005	0.939285
HLA-DPA1	973.691	0.655565	0.415986	0.115042	0.939143
DGCR6	17.5712	0.839588	0.532888	0.115131	0.938808
PI4K2B	24.4478	0.843149	0.535222	0.115181	0.938619
MAP3K10	15.8295	0.777793	0.493832	0.115252	0.93835
MAGEF1	13.2754	0.880432	0.559426	0.115531	0.937303
PHACTR4	1429.55	0.711285	0.45195	0.115531	0.937301
ITGAM	387.805	-0.763095	0.484938	0.115582	0.937111
ARID2	39.5727	0.579674	0.368402	0.115607	0.937015
KANK1	15.7678	0.80333	0.510657	0.115688	0.936711
TOLLIP	161.083	0.652048	0.414548	0.115739	0.93652
TK2	40.0035	0.83297	0.52962	0.115772	0.936395
ADAP1	112.577	-0.692446	0.440281	0.11578	0.936367
PDHX	19.0286	0.822562	0.523083	0.115828	0.936186
PTPN2	117.832	0.603759	0.384111	0.115988	0.935586
ZNF512B	10.7599	0.85941	0.546836	0.116042	0.935384
TSPAN1	64.4102	0.656019	0.417498	0.116111	0.935128
CD163	123.135	0.870665	0.554256	0.116213	0.934746
C12orf65	12.318	0.865428	0.551167	0.116375	0.934141
BBS2	16.6405	0.864897	0.550846	0.116386	0.9341
RP11-220I1.1	52.946	-0.582429	0.371022	0.116462	0.933814
DVL1	107.062	0.522257	0.332707	0.11648	0.93375
PPIA	407.717	0.507601	0.323439	0.116558	0.933459
AIG1	34.2134	-0.724611	0.461754	0.116587	0.933349
HMGB1P3	8.97089	-0.901976	0.574899	0.116664	0.933061
UBASH3B	49.8015	0.782451	0.498865	0.116773	0.932659
ASGR2	8.99287	-0.903289	0.575915	0.116778	0.932638
RHNO1	16.3452	0.790418	0.504127	0.116906	0.932163
NUCKS1	48.5414	0.603048	0.384641	0.116923	0.9321
CTD-2228K2.7	17.5687	0.912762	0.582297	0.116993	0.93184
HEXB	136.547	0.658162	0.419895	0.117011	0.931774
AK2	109.849	0.514478	0.328294	0.117085	0.931497
SMARCAD1	15.5938	-0.90874	0.580038	0.117187	0.931121
DOCK3	17.3746	-0.822898	0.525264	0.117199	0.931075
ZNF397	24.651	-0.807676	0.51564	0.117265	0.930831
EEF1A1P13	14.3908	0.779616	0.49776	0.11729	0.930737
ACSBG1	14.104	0.820677	0.524023	0.117323	0.930616
RPL28	1531.87	0.429916	0.274528	0.117344	0.93054
PC	11.1514	0.886243	0.565986	0.117386	0.930383
OAZ2	288.506	-0.482043	0.307877	0.117418	0.930263
RAB27A	198.99	-0.600052	0.383257	0.117428	0.93023
GSTT1	18.8083	0.94316	0.602722	0.117622	0.929513
TMEM71	464.41	-0.668023	0.427052	0.117755	0.929021
POLE	28.7308	0.876024	0.560096	0.117804	0.928841
KIAA1324L	6.87314	0.942929	0.602902	0.117821	0.928776
NAA20	104.775	0.657275	0.420335	0.11789	0.928524
ZNF76	25.3047	0.686781	0.439218	0.117902	0.92848
BCYRN1	15.9534	0.876979	0.560871	0.117911	0.928445
BLVRA	45.2086	0.703998	0.450313	0.117969	0.92823
ZNF429	23.6074	-0.93734	0.599614	0.117996	0.928131
PTRHD1	31.4425	0.773526	0.494977	0.118111	0.927711
AC011933.1	68.0898	-0.843709	0.540427	0.11848	0.926357
C9orf91	37.3884	0.871602	0.558326	0.118501	0.92628
SLC27A5	5.79954	0.942744	0.603903	0.118504	0.926268
CCDC12	22.5799	0.680927	0.436484	0.118753	0.925355
RP4-717I23.3	21.7879	0.858274	0.550273	0.118825	0.925092
[truncated: 10,798 more rows]
