# Supplementary material for: Genome-wide epigenetic profiling and transcriptome analysis in pediatric Obstructive Sleep Apnea: A focus on Black female children
Source: Heliyon. 2024 Nov 29;10(23):e40830. doi: 10.1016/j.heliyon.2024.e40830 (PMC11665405; doi:10.1016/j.heliyon.2024.e40830)
Supplement: Supplementary Table 3 — GSEA analysis of regulatory targets [file mmc3.xlsx]

## Sheet: Sheet1
Regulatory targets	pval	log2err	ES	NES	size	leadingEdge
SRSF9 targets	4.19e-05	0.557332	0.345383	1.46649	470	PARD3B;NBAS;MTA3;LRRTM4;NLN;GNPAT;PLA2R1;HIBCH;GCFC2;KMO;METTL8;WDR43;MT-CYB;MTRF1L;TRPS1;CCDC88A;CDC42BPA;NGDN;MT-ND4L;PDE5A;WDR35;ST7;NDUFA5;UBE2E3;MT-ND5;GNG4;MT-ND4;BPHL;NIF3L1;ERMARD;RBBP9;ERCC6L2;HNRNPLL;DSG1;SESN1;SLC5A6;ACOT13;RYK;MT-CO2;MT-ND6;CEP76;DOCK7;NPHP3;MTFR1;TP53RK;UTRN;PTPRK;EXOC4;LYRM4;ZC3H7A;MAGEF1;MTND6P4;ZNF512B;TNPO2;TAPT1;MT-ND3;CACNA1A;TK2;KLF9;ITPR2;UGGT2;GAS5;MNAT1;ZMY…
HMCES targets	0.000224984	0.518848	0.781212	1.94624	11	MT-CYB;MT-ND4L;MT-ND4;MT-CO1;MT-ND6;MT-ND3;CNTLN
ARGGGTTAA Unknown	0.000467108	0.498493	0.466428	1.69118	73	RTKN;MRPS18B;ZNF532;POFUT1;PKP3;TRPS1;ARHGAP18;AXL;TMEM125;ABI2;ZNF827;SPDEF;MYL6B;PUS10;CDK2AP1;BMI1;KLK13;CRABP2;LAMA5
EWSR1 targets	0.000721133	0.477271	0.31139	1.32572	584	TTF2;KDM1A;DDX19A;MIPEP;SEL1L3;TPM1;COX16;ZNF532;RBM28;THAP7;NCK1;ELMOD3;RAD1;NECAB3;FOCAD;EPB41L4A-AS1;PTCH1;SEH1L;SLC25A51;REXO1;CWC27;AMOTL1;CCDC59;COA1;WDR35;CRBN;COA6;MT-CO1;BPHL;SPARC;BANF1;NAT10;TRIP4;FBXO31;ZNF318;NME1-NME2;FDX1;ZFAT;SBDSP1;ABI2;DDB2;GRPEL2;NCKAP5;TOP3B;UTRN;CHD7;TUT1;POLE;ESYT1;FEZ2;KAT7;RPL10A;SAV1;C12orf57;TTI2;HUS1;TK1;U2SURP;HSPE1;PDIA5;FPR3;AAAS;LMLN;RPS26;ACP2;LDLR…
MIR4312	0.00116429	0.45506	0.592055	1.78626	26	TGFB3;DENND5B;SCIN;HDAC8;BMS1;PPARGC1B;PDCD4;SLC44A1;ADSL;TFAM
ZNF418 targets	0.00123048	0.45506	0.645838	1.832	19	RCAN1;TMEM132A;MT-CYB;ZNF608;ANKRD6;GALNT7;HLA-DQB1;NBPF1;MTND5P11;NCOA7;AGGF1
ZNF524 targets	0.00132966	0.45506	0.349087	1.43335	249	MTG1;FRS3;KDM1A;TMEM68;NREP;NICN1;PIK3R3;ZKSCAN3;HMG20A;EIF2D;C6orf136;SOX13;NPM1;MMAB;MVK;SESN1;PAN2;DUS1L;SLC27A5;DOCK7;TOP3B;HDAC8;WDR11;QTRT1;IFNLR1;ESRP2;C17orf75;CD2AP;LRP1;BMS1;NLRX1;MAP3K10;SF3A3;SLC25A6;NOP56;PLCXD1;C5orf24;PLEKHA8;POLR3E;C11orf49;TMEM101;STX16-NPEPL1;EMC10;CACNB3;B3GALT6;GNAS;SLC44A1;LRFN4;LRRC59;GABPB1;NUCKS1;ELOVL7;ZCCHC24;INO80;NDUFC1;CCNG1;HAP1;ITFG2;CCDC6;TNPO1;EXO…
ADA2 targets	0.0015987	0.45506	0.302888	1.29153	626	MTG1;TMEM68;NREP;POLR1C;COX16;RBM28;MPHOSPH10;TIGD6;ZSCAN9;AGK;NMNAT1;HMGXB3;TMEM132A;MAN1A2;GRAMD1B;EIF2D;MAGI1;ZNF462;CWC27;ZSCAN29;APEX1;AMOTL1;CELF5;LRRC32;COA6;ZNF677;BANF1;NIF3L1;SLC24A1;TRIP4;KCTD10;ZC3HC1;NME1-NME2;RBBP9;OGFOD2;DTWD1;ERCC6L2;SBDSP1;DUS1L;ST6GALNAC6;WDR36;ACOT13;ZNF827;SLC27A5;ATPAF1;GRPEL2;DDX1;TOP3B;RFC4;SNHG6;TUT1;VWA8;HDAC8;WDR11;KAT2A;EIF4G3;PUS10;CACNA1A;MRPL40;NSA2;…
MIR4303	0.0020035	0.431708	0.376668	1.50186	166	UBXN10;TMEM68;NREP;RCAN1;ADAMTSL5;PPP1R9A;PTCH1;AGAP1;AGPAT4;PLXNA4;NDUFA5;KIF21A;UBE2E3;EPB41L1;ERCC6L2;ZNF827;DBNDD1;DLG5;CRADD;ZFR;CAMSAP1;ZKSCAN8;ERCC6;FMNL2;CTDSPL;HIP1;SPTLC2;MTMR4;TTC14;GID4;UBASH3B;PRKCA;C1orf21;RAB6B;RNF14;MSI2;CCDC68;LDLRAP1;LRRC28;SLC44A1;CSTF2;POLR2M;EIF2B2;ZCCHC24;CASK;MIOS;MTF1;ARID2
MIR3614_3P	0.00205109	0.431708	0.512476	1.73155	45	PIK3R1;IGSF11;NFIB;NIPSNAP3A;GRAMD1B;EXOSC7;MBNL3;DCAF7;TAPT1;KCTD6;FBLN5;MAP2;EID1;ZBED5;AKT3;ECHDC1;KRR1;DGCR8
FOXR2 targets	0.00205539	0.431708	0.377579	1.51503	173	MRPS26;UBE2G2;RANBP1;MT-ND4L;APPL2;MT-ND4;MT-CO1;BANF1;PEX26;MT-ND1;MTND6P4;MT-ND3;POLR3C;EIF2A;CHERP;RPS6;RPL6;NBPF1;RPS21;DHX30;TRMT13;RPS5;EIF3M;MTND5P11;RPL27;SLC35E1;UTP3;PSMC5;TMEM258;RPL8;RPL32;RPS14;C1orf122;ADSL;MIEF1;RPLP2;IMPACT;GPR137;MRPL27;SRGAP3;SRSF1;EEF1A1;RPS27;RPS18;MRPL43;PSMD9;ZNF707;MRPL24;TIMM10B;RPL34;RSL1D1;SRP54;SERBP1;RPS17;TATDN1;HIGD2A;ERH;RPS25;CCDC71;TIMMDC1
MYC_Q2	0.00231719	0.431708	0.386435	1.5149	137	MACROD1;UBXN10;PSEN2;B4GALT2;NKX2-3;GTF2H1;BHLHE41;PABPC4;FXYD2;ZMYM6;NAT10;SFXN2;ALDH18A1;SHMT2;PTPRF;ESYT1;NRIP3;ERCC6;STMN1;POGK;SLC25A33;EIF4B;ATAD3B;HOXC11;TAF6L;B3GALT6;YBX1;TIAL1;METTL13;NUDC;RPL22;COPS7A;PA2G4;PLEKHA6;CCDC6;TSPAN4;AK2;EIF3A;POLR2L;RUSC1;EMC1;PLA2G4A;ALDH3B1;SC5D;SERBP1;TXNDC12;WDR77;RRP8;IL15RA;EBNA1BP2;GPD1;ZNF593;WEE1;FABP3
ALKBH3 targets	0.00256773	0.431708	0.331186	1.38032	318	GLI3;COX16;RBM28;MPHOSPH10;ZSCAN9;AGK;NMNAT1;LRRC27;CWC27;COA6;ZNF677;BANF1;TRIP4;KCTD10;ZC3HC1;NME1-NME2;DTWD1;SBDSP1;TDG;WDR36;ACOT13;SLC27A5;DDX1;TOP3B;SNHG6;TUT1;VWA8;WDR11;NSA2;TMEM128;MTMR4;TTC14;C17orf75;DNAJC24;BMS1;MMAA;MNAT1;SF3A3;G3BP1;YAP1;SREK1IP1;P4HA1;NME1;MRPL16;SRP19;RPL10;C11orf49;ADAP2;TMEM101;PHKA2;EDC4;STX16-NPEPL1;ANKRD40;UTP3;VPS51;USP39;EEFSEC;TUBGCP3;DPAGT1;NAA20;UQCC1;DC…
NPAT targets	0.00264538	0.431708	0.369113	1.47523	169	PRPF40B;ARHGEF37;VMAC;THAP7;PRKAB2;ZNF248;WDR43;LRRC27;RANBP1;MRPL45;TMEM141;TIMM13;ANGEL1;ZNF12;CROCCP2;GNPDA2;MTCH2;RRP1;TK2;MLST8;DNAJA3;ZBTB17;NVL;TOMM20;NPRL3;NBPF1;GTF3A;RPL27;AKTIP;EMC10;CCDC12;VPS51;TOLLIP;VDAC3;RANBP3;ENTPD6;POLR2M;RPL36;PITPNB;COPS7A;EIF3E;SAMD1;RBM17;BLOC1S4;ZC3H8;SSR3;PRPF31;CHMP7;SMG5;LONP1;CGREF1;MCRS1;SPRTN;GLG1;SMARCA4;VAPB;TMEM79;EHMT1;JMJD4;SRSF10;NDUFA11;NDUFA8…
ZNF329 targets	0.00289046	0.431708	0.323315	1.36381	378	PRPF40B;FZD3;SNRNP25;COX16;PPFIA3;PIK3R1;RCAN1;PIWIL4;PLXNB3;SPRYD7;ANKRD46;SOCS2;EPB41L4A-AS1;EIF2D;CWC27;CCDC88A;AARS2;ST7;BANF1;SLC24A1;TRIP4;BCL7C;KCTD10;ZC3HC1;SMOX;IFT46;NME1-NME2;MT-ND1;DTWD1;RUFY2;WDR36;GDAP1;CROCCP2;MT-ND6;TRPM7;ARHGEF28;VWA8;WDR11;RPS12;EIF2AK4;PUS10;POLR3C;NSA2;TTI2;NVL;C17orf75;SNHG11;COG2;BMS1;SF3A3;ZNF227;YAP1;SREK1IP1;ALKBH3;RPS4X;FUT4;NDUFAF1;NME1;PFKP;RPL6;DST;NB…
SNIP1 targets	0.00324707	0.431708	0.302671	1.28752	537	PARD3B;MACROD1;FRS3;WDR7;GPATCH4;KDM1A;MIPEP;MECR;SEMA4C;ZSCAN9;DMTN;PIK3R1;RCAN1;HIBCH;GCFC2;RAD1;SLC25A10;SPRYD7;ZKSCAN3;ANKRD46;THG1L;KIF1C;UBE2Q2;SOCS2;PTCH1;SEH1L;MAGI1;FAM89A;TAB1;AXL;RANBP1;CCDC59;AARS2;COA1;IFT46;LGALS3BP;ZNF629;KBTBD8;SBDSP1;SESN1;BZW2;SMPD2;DDB1;DEPDC5;SSRP1;ESYT1;ARL2BP;SMARCD1;C11orf96;LARP1;TNPO2;ZKSCAN8;ZNF48;POLR3C;LMNA;MRPS33;PAICS;DNAJB11;IMP4;ANP32B;SNHG11;SF3A3…
MIR7110_3P	0.00379799	0.431708	0.331542	1.36472	259	LRIG3;PARD3B;ZNF609;IRX5;DDX19A;PLXNA1;SEL1L3;ID4;PITX2;SIPA1L3;METTL8;GXYLT1;KIF1C;ADAMTS17;GRAMD1B;FAM199X;AGAP1;MPPED2;PROM1;PITPNM3;ZNF608;CDC42BPA;EPB41L3;PLXNA4;MBNL3;UNC5B;ARL15;ZDHHC9;RAPH1;HSPG2;TMEM245;KIAA1328;SOX2;ZNF432;RIMKLB;STARD7;SAV1;LPL;ZNF543;NOS1;FBXL16;MTMR4;DCUN1D5;PLA2G7;TRIM66;QRSL1;SPATA18;CALU;CBS;SOCS6;PPARGC1B;SLAIN2;MSI2;MTO1;NUP205;TRAK1;ELOVL7;INO80;ADPRH;CASK;NEIL…
ZNF784 targets	0.0039594	0.407018	0.332038	1.38095	298	MICAL3;COX16;RBM28;MPHOSPH10;PPFIA3;AGK;LINC00680;NMNAT1;CCDC88A;CCDC59;AARS2;BANF1;NIF3L1;TRIP4;NME1-NME2;DTWD1;DUS1L;WDR36;ASCC1;TOP3B;PLK1;TUT1;SMARCD1;WDR11;PUS10;MRPL40;NSA2;FBXO7;MED9;C17orf75;CBLL1;BMS1;MNAT1;COQ4;SF3A3;MCAT;DCXR;COMMD2;ZNF227;FAN1;NOC4L;SREK1IP1;ALKBH3;NDUFAF1;MINPP1;NME1;CHD9;CACYBP;KRTDAP;ADAP2;TMEM101;EDC4;PPIL3;MDH1;ZCRB1;UTP3;VPS51;TUBGCP3;VPS36;RPL8;PSMF1;DCP1A;TMEM…
ZFP28 targets	0.00406011	0.407018	0.448877	1.59574	62	PDZRN3;AGK;ZNF345;UBE2Q2;MMS22L;BZW2;GPR85;LYRM4;ENC1;TK2;ZNF720;P4HA2;MITF;RAPGEF2;MGP;MTND5P11;ZMYM4;VPS51;C12orf75;PRKCH;RPL5
ZNF146 targets	0.00442897	0.407018	0.290156	1.24351	748	ZNF609;KDM1A;TMEM68;VMAC;SEL1L3;COX16;RBM28;ZSCAN9;AGK;NMNAT1;ERBB4;NFIB;HMG20A;HERC1;EPB41L4A-AS1;EIF2D;C19orf54;FAM89A;TMEM44;CCDC88A;ZNF326;SETD1A;DNAJC13;UNC5B;ABCB7;ZMYM6;TLK1;FHL1;BANF1;SLC24A1;TRIP4;SLC10A7;ERMARD;NME1-NME2;DTWD1;PHF19;TREX2;STRBP;ANGEL1;DUS1L;WDR36;ARMC10;ASCC1;GALNT7;CROCCP2;MT-ND6;SECISBP2L;SPRED1;SMARCA1;TOP3B;ARHGEF28;PLK1;TTC3;TFDP1;SSRP1;TUT1;VWA8;BBS2;WDR11;ODF2L;C…
NKX62_Q2	0.00491185	0.407018	0.376357	1.47155	133	LRRTM4;FARP1;MED12L;ARHGEF38;CALD1;RCAN1;PIK3R3;TGFB3;DTNA;ADAMTS17;MSRB3;ANKRD39;C6orf136;EPB41L3;GNAI1;UNC5B;LRP5;TSPAN8;PAK1IP1;BTBD3;FIZ1;PNMA1;MITF;HOXC11;PART1;RAB6A;KCP;RPLP0;CADM1;CACNB3;SIK2;C1orf122;CCNG1;DIXDC1;SLIT3;NLGN2
GLI4 targets	0.00496491	0.407018	0.294653	1.25484	591	ING1;ZNF609;TMEM68;DDX19A;CCT6A;COX16;RBM28;MPHOSPH10;ZSCAN9;RCAN1;AGK;IL15;ANKS3;NMNAT1;HMGXB3;PRKAB2;MT-CYB;EPB41L4A-AS1;PTCH1;EIF2D;CWC27;WDR62;CCDC88A;CCDC59;ST7;SETD1A;UNC5B;LANCL2;BANF1;NIF3L1;SLC24A1;TRIP4;SLC10A7;MVK;KCTD10;ZC3HC1;PPCS;NME1-NME2;DTWD1;SBDSP1;DUS1L;WDR36;ZNF827;CROCCP2;NAPEPLD;GRPEL2;RAB13;SPRED1;DDX1;TOP3B;TMEM63A;TMEM213;PLEKHG5;KCTD3;TUT1;VWA8;MRPL9;WDR11;ARHGEF16;PUS10…
CASP8AP2 targets	0.00538784	0.407018	0.341561	1.3975	230	COX16;PIK3R3;LRRC27;LIMA1;CWC27;KLHL7;RANBP1;PTMS;COA6;TRIP4;FBXO31;NME1-NME2;BZW2;ZNF12;GRPEL2;ACE;TOP3B;TUT1;MRPL40;DNAJA3;ZBTB17;HUS1;C17orf75;HSPE1;BMS1;SF3A3;COMMD2;SREK1IP1;ALKBH3;KANSL3;MRPS24;NME1;SOS1;MRPL16;NCL;ADAP2;TMEM101;MTND5P11;RPL3;ZMYM4;STX16-NPEPL1;CCDC12;HEXA;VPS51;PSMD3;PSMF1;ATP8A1;RPS24;GGPS1;TMEM242;ZFAS1;CENPP;CPOX;RPL37;RPS7;SLC4A1AP;DPM3;FAM227A;RABGGTA;RPN2;FBXW5;NDUFS…
MIR346	0.00560823	0.407018	0.507588	1.67379	40	AUTS2;ZNF609;ALDH1L2;SPRYD7;RCN1;ADAMTS17;NFIB;PAK1IP1;TULP4;KCMF1;CBLL1;FAN1;PHC1;NCOA7
ZNF667 targets	0.00576677	0.407018	0.391725	1.49408	103	ZNF609;COX16;RAD1;PHYH;SLC24A1;KCTD10;PPM1K;NME1-NME2;WDR36;TUT1;WDR11;DMKN;NSA2;C17orf75;BMS1;SF3A3;ZNF227;NDUFAF1;NME1;CACYBP;NBPF1;ADAP2;MTND5P11;RPL4;UTP3;PSMD3;TMEM242;UBE3B;RPL37;RBBP5;NUDT19;SMG5;VARS2;ZNF579;CCAR2;JPX;DMAP1;CDK5RAP1;ENPP3
MIR216B_5P	0.00600153	0.407018	0.440718	1.56673	62	PLEKHA5;PLXNA1;IGSF11;GCFC2;LIMA1;DCUN1D4;ENAH;CDR2L;NTRK2;USO1;ENC1;APBB2;KLF9;TTC14;SREK1IP1;SMAD1;MSR1;CASK;DIXDC1;HK2;YIPF5;ISCA1;MCM4;WWOX;MPHOSPH6;RRM2B
MIR3065_3P	0.00628657	0.407018	0.349868	1.40749	185	TRIM16L;ZNF813;RNF152;MED12L;BLMH;TBC1D4;ADAMTS17;FAM135A;C1orf131;AGAP1;AGPAT4;C19orf54;PROM1;PITPNM3;PSAT1;ZNF765;KLHL8;PEX19;PACS2;KLHDC10;SESN1;TBC1D24;ZNF827;ASCC1;SIX5;SH3RF3;LARP1;NANOS1;NFIA;PDHX;DTX4;U2SURP;CD2AP;ZNF704;DNAJB11;BCL7A;C5orf24;DBT;FBXO45;LDLRAP1;SPATS2L;ZHX1;NUCKS1;SERPINH1;DIXDC1;MGA;ARHGEF19;NAV1;BIRC6;MAML3;DOK4;AK2;NADK2;RNF150;DENND6A;CPE;CPS1;OSBP
MIR5702	0.00637388	0.407018	0.482441	1.63266	46	LCE2C;TPD52;NREP;PIK3R3;MRPL45;HOMER2;RUFY2;HDAC8;GAS6;DYNAP;LCE2B;MGST3;ROCK2;KCNMB1;CTNNBIP1
TGCAAAC_MIR452	0.00644488	0.407018	0.432626	1.55739	68	XPO4;ANK3;SORCS1;TRPS1;PLCB4;SAV1;STMN1;NRP2;DCUN1D5;CD2AP;UXS1;SLITRK4;CNTLN;C5orf24;DBT;PPP2R5E;CHD9;PHC1;DIXDC1;AKT3;SRSF1;DIAPH1
MIR1293	0.00654334	0.407018	0.492124	1.60985	38	PDZRN3;UCK2;COBL;THG1L;ASCC1;TMEM217;PALLD;DTNBP1;PPARGC1B;PATZ1;MCCC2;ANKIB1
MIR6718_5P	0.00771104	0.407018	0.458607	1.57042	49	CREB3L1;SORCS1;UBE2G2;MAN1A2;MTSS1;MAGI1;ARL15;MMD;GDAP1;CBLL1;CPT1A;LONRF1;EPB41L4B;LHFPL2;ZHX1
GGARNTKYCCA Unknown	0.00806762	0.38073	0.478712	1.62004	46	CLDN17;PPFIA3;NFIB;SOCS2;MRPL45;CHPF;FXYD2;HSPG2;STIP1;MED1;MITF;NPDC1;SLC6A9;GPM6A;ATP1B3
SS18_SSX1_FUSION_UNIPROT_Q8IZH1 Unreviewed targets	0.00809087	0.38073	0.444808	1.57074	60	TPM1;PSEN2;RCN1;NFIB;PTCH1;TRPS1;DAB2;UBL4A;ST7;DTWD1;CROCC;FGFR1;TRMT10A;HSPE1;GOLGB1;AP3B1;MPP7;OLA1;CD63;POLRMT;COBLL1;OSBP;DUSP23;CCDC92;MDM2;CCDC117;THAP1
MIR634	0.0081214	0.38073	-0.33948	-1.6089	65	TTC28;ITGB6;C2orf49;USP10;CRISPLD2;PFKFB2;HRK;PTPN3;FURIN;PHACTR1;MAPK1IP1L;TBC1D8;ATP6V0B;EEA1;VASN;PHIP;RICTOR;ATXN7;MAP3K2;CLCN6;PDCD6IP
CCANNAGRKGGC Unknown	0.00812416	0.38073	0.419568	1.51716	71	VSTM2L;PIK3R1;EXT2;RPRD1B;EXOSC2;MMP1;CCNB1IP1;SOX10;LRP1;FAM177B;NPDC1;LRCH1;RPS4X;ZNF366;POU2F3;CSF3;RPLP0;PCGF1;C1QBP;RPL38;USH1G;ANKS6;SLIT3;TMEM51-AS1;GRN;ACBD4;FIS1;RPP25L;SERBP1;IL6;MDK;PTMA;ARL8B;PLXNA2;ARMCX6;TYSND1;LETMD1
MIR203B_5P	0.00833505	0.38073	0.472777	1.62201	50	CREB3L1;SORCS1;UBE2G2;MAN1A2;MTSS1;MAGI1;ARL15;MMD;GDAP1;CD2AP;CBLL1;CPT1A;LONRF1;EPB41L4B;LHFPL2;ZHX1
GR_Q6_01	0.0084494	0.38073	0.347059	1.39331	174	RTKN;MRPS18B;RNF152;TPM1;SEMA4C;ZNF532;CALD1;ANK3;SLC25A10;DLX3;RCN1;AMOTL1;UBL4A;EPB41L3;C20orf27;TSPAN8;ZP3;TCN2;SIX1;OLFML2A;DHX29;NCKAP5;CSNK1G1;STMN1;NRP2;BCL7A;SYNCRIP;PPP2R3A;DHX40;MAGED1;RAB3GAP2;TMEM258;SLC7A11;ATP8A1;SMAD6;GPM6A;PCBP4;ME1
MZF1 targets	0.00845288	0.38073	0.27859	1.20091	995	LRIG3;LARP6;XPOT;PTPRS;AMACR;PRPF40B;TNC;CBR4;ARHGEF37;TMEM68;AFG3L2;GLI3;MED12L;RBM28;ELP6;B4GALT2;PIK3R3;NCK1;PITX2;HIBCH;IPO11;ELMOD3;RAD1;TMEM132A;TDRD3;GNPNAT1;DPCD;ZNF248;CEP70;LDHB;FAM135A;VGLL4;HMG20A;HERC1;PTCH1;GRAMD1B;DNA2;HDDC2;RPL14;DAB2;AMOTL1;ZNF608;CPSF2;GNAI1;ATP8A2;BACE1;CHPF;ST7;GLRX5;KIF21A;CRBN;CYP2J2;SUMF2;NBPF3;BPHL;ENAH;TAF5L;NIF3L1;SLC24A1;RRM1;AK4;FAAH2;OGFOD2;SLC25A12;H…
