# Supplementary material for: Genome-wide epigenetic profiling and transcriptome analysis in pediatric Obstructive Sleep Apnea: A focus on Black female children
Source: Heliyon. 2024 Nov 29;10(23):e40830. doi: 10.1016/j.heliyon.2024.e40830 (PMC11665405; doi:10.1016/j.heliyon.2024.e40830)
Supplement: Supplementary Table 4 — GSEA analysis of hallmark pathways [file mmc4.xlsx]

## Sheet: Sheet1
Hallmark Pathways	pval	log2err	ES	NES	size	leadingEdge
TNF alpha Signaling via NF-kB	2.87e-11	0.863415	-0.40313	-2.14038	194	LIF;IL23A;FOSB;PLAUR;F2RL1;PLAU;SERPINB2;DUSP1;FOS;STAT5A;IRF1;GEM;SLC2A3;MAFF;GADD45A;GADD45B;KLF2;PTGS2;CEBPD;CXCL6;IER2;NFKBIA;SQSTM1;ATP2B1;PPP1R15A;BCL6;DUSP5;SOD2;NR4A2;BTG2;MAP3K8;PTX3;TRIB1;B4GALT5;NR4A1;NFE2L2;DUSP4;IER3;IL1A;MCL1;TLR2;JUNB;TAP1;B4GALT1;CCL20;KLF10;KDM6B;CCL4;ZFP36;G0S2;PTPRE;ATF3;TGIF1;CXCL2;PNRC1;MXD1;EGR3;BIRC2;ETS2;CEBPB;DENND5A;ICAM1;ZC3H12A;NINJ1;BCL2A1;F3;PHLDA1;T…
MYC Targets V1	6.66e-07	0.659444	0.441674	1.77811	187	XPOT;MRPS18B;HDDC2;RPL14;APEX1;RANBP1;PRDX4;NPM1;PABPC4;EXOSC7;SNRPA1;RRM1;SF3B3;TXNL4A;EEF1B2;RFC4;TFDP1;STARD7;MRPL9;HSPE1;CUL1;G3BP1;NOP56;RPS6;NME1;SYNCRIP;RPL6;MRPL23;RPLP0;RPS5;PCNA;NAP1L1;PSMD3;VDAC3;SMARCC1;CSTF2;C1QBP;RPL22;MCM6;PA2G4;RPS10;SRSF1;PSMD7;GLO1;UBA2;IMPDH2;RPS2;LSM2;PRPF31;CCT7;PPIA;VBP1;RPL34;CYC1;RSL1D1;AP3S1;SERBP1;ERH;MCM4;UBE2L3;TRA2B;MCM2;PSMA6;NCBP1;SNRPD1;POLE3;EIF2S…
Oxidative Phosphorylation	0.000119582	0.538434	0.398148	1.6017	182	AFG3L2;FH;LDHB;NDUFB2;PHYH;NDUFA5;ABCB7;SLC25A4;ACAA2;NDUFS8;MTX2;SLC25A12;TIMM13;FDX1;MRPL15;NDUFA7;SLC25A5;COX7C;MRPS30;SDHC;PDHX;UQCRC1;MGST3;SLC25A6;NDUFA4;MRPL35;CYB5A;COX10;CPT1A;MDH1;UQCRB;VDAC3;LRPPRC;MRPS12;NDUFS4;GRPEL1;ATP6V1F;NDUFC1;BCKDHA;ACADSB;ALAS1;UQCRH;SUCLG1;IDH2;NDUFS3;NDUFB8;RETSAT;CYC1;NDUFB6;HSD17B10;COX7A2L;MRPL11;CYB5R3;ISCA1;UQCRFS1;ETFB;NDUFA9;NDUFA1;PMPCA;DLAT;DLD;HCCS…
Inflammatory Response	0.000131228	0.518848	-0.298012	-1.58164	167	LIF;C5AR1;P2RY2;PLAUR;IRAK2;HAS2;TNFRSF1B;CD14;IRF1;LCK;TNFSF15;PTAFR;FPR1;RASGRP1;EBI3;AQP9;CD82;CXCL6;NFKBIA;MEFV;ATP2B1;SCN1B;KCNJ2;SELL;IL18R1;BTG2;PROK2;BEST1;IL1A;TLR2;RHOG;LYN;SLC7A2;CCL20;EIF2AK2;CD55;RAF1;GPR132;PTPRE;IL4R;SCARF1;OSM;PIK3R5;MXD1;CSF3R;NLRP3;ICAM1;CD48;F3;LTA;EMP3;SEMA4D;NAMPT;PTGER4;IFITM1;ITGA5;SLC31A2;ADM;IFNAR1;TNFAIP6;OSMR;ITGB8;IL10RA;TNFRSF9;TLR1;ACVR1B
Adipogenesis	0.00331512	0.431708	0.361159	1.44014	170	MAP4K3;HIBCH;ELMOD3;SLC25A10;REEP6;PHYH;NDUFA5;VEGFB;ACAA2;COQ9;MRPL15;ALDH2;SLC5A6;GPD2;STOM;MTCH2;CD151;ESYT1;LPL;SDHC;SCARB1;UQCRC1;MGST3;DBT;SLC25A1;PDCD4;PEMT;PTCD3;RMDN3;PHLDB1;GPX3;ME1;GRPEL1;RETN;UBQLN1;BCKDHA;C3;ATP1B3;DDT;CHCHD10;SAMM50;PPARG;APOE;PLIN2;LIPE;SUCLG1;CPT2;PEX14;AK2;NDUFS3;RETSAT;CYC1;ARL4A;SOD1;DNAJC15;ETFB;JAGN1;SORBS1;CMPK1;RNF11;DLAT;PFKL;DLD;CCNG2;MGLL;G3BP2;IDH3G;PRD…
DNA Repair	0.00626957	0.407018	0.364027	1.41971	134	POLA1;POLR1C;GTF2H1;TAF9;POLR2D;POLR2H;DDB2;RFC4;DDB1;SSRP1;POLR3C;MRPL40;TK2;POLR2I;AAAS;SF3A3;NME1;NME4;RAE1;NME3;NELFB;PCNA;NELFCD;RPA3;ERCC3;AGO4;APRT;POLR2K;BCAM;IMPDH2;ZNF707;CSTF3;DGCR8;EDF1;TAF13;ERCC1;MPC2;UPF3B;RBX1;REV3L;POLB;POLE4;RRM2B;POLR3GL;NFX1;TAF1C;DGUOK;NUDT21;GPX4;POLR2E;SEC61A1;TMED2;USP11;NUDT9;AK3;CLP1;DCTN4;GTF2F1;ADCY6;POLA2
MYC Targets V2	0.00898365	0.38073	0.463777	1.56363	48	MPHOSPH10;TBRG4;WDR43;NPM1;EXOSC5;UTP20;PLK1;FARSA;HSPE1;IMP4;UNG;NOC4L;NOP56;PES1;PA2G4;HK2;LAS1L;MCM4;WDR74;MAP3K6;TCOF1;SRM;CDK4;GNL3;BYSL;MRTO4
