# Supplementary material for: Genome-wide epigenetic profiling and transcriptome analysis in pediatric Obstructive Sleep Apnea: A focus on Black female children
Source: Heliyon. 2024 Nov 29;10(23):e40830. doi: 10.1016/j.heliyon.2024.e40830 (PMC11665405; doi:10.1016/j.heliyon.2024.e40830)
Supplement: Supplementary Table 5 — Genes with differential gene expression and methylation from 5000 bases (proximal) of their TSS [file mmc5.xlsx]

## Sheet: Sheet1
Chromosome	Start (5kb from TSS)	End (5kb from TSS)	Gene name	Gene expression status	Hypermethylated	Hypomethylated
chr1	214771531	214781531	CENPF	down_regulated	1	0
chr12	11543498	11553498	PRB2	down_regulated	1	0
chr13	29064265	29074265	FLT1	down_regulated	1	0
chr22	30637840	30647840	LIF	down_regulated	0	1
chr8	8081091	8091091	FAM86B3P	down_regulated	0	1
chr11	63928585	63938585	MACROD1	up_regulated	0	1
chr11	64013994	64023994	PLCB3	up_regulated	1	0
chr11	65483409	65493409	RNASEH2C	up_regulated	0	2
chr12	50672353	50682353	LIMA1	up_regulated	0	1
chr12	59309319	59319319	LRIG3	up_regulated	1	0
chr13	98789815	98799815	FARP1	up_regulated	0	2
chr13	111359969	111369969	ING1	up_regulated	0	1
chr16	98828	108828	SNRNP25	up_regulated	2	2
chr16	729439	739439	JMJD8	up_regulated	0	1
chr17	49225896	49235896	NME1-NME2	up_regulated	2	0
chr19	5335814	5345814	PTPRS	up_regulated	0	1
chr19	5899851	5909851	VMAC	up_regulated	0	1
chr19	48276841	48286841	SEPW1	up_regulated	2	0
chr2	42716708	42726708	MTA3	up_regulated	2	0
chr2	77744502	77754502	LRRTM4	up_regulated	1	0
chr2	103348337	103358337	MFSD9	up_regulated	0	4
chr2	176041490	176051490	ATP5G3	up_regulated	2	0
chr21	31533971	31543971	CLDN17	up_regulated	1	0
chr21	43730706	43740706	TFF3	up_regulated	1	0
chr22	18502325	18512325	MICAL3	up_regulated	0	1
chr4	57839805	57849805	POLR2B	up_regulated	1	0
chr4	128977420	128987420	LARP1B	up_regulated	0	1
chr5	67506583	67516583	PIK3R1	up_regulated	0	1
chr5	148956134	148966134	ARHGEF37	up_regulated	2	0
chr6	90116995	90126995	RRAGD	up_regulated	2	1
chr7	50856159	50866159	GRB10	up_regulated	0	2
chr7	127978962	127988962	RBM28	up_regulated	1	0
chr7	142824173	142834173	PIP	up_regulated	1	0
chrX	103406155	103416155	FAM199X	up_regulated	1	0
