# Supplementary material for: Genome-wide epigenetic profiling and transcriptome analysis in pediatric Obstructive Sleep Apnea: A focus on Black female children
Source: Heliyon. 2024 Nov 29;10(23):e40830. doi: 10.1016/j.heliyon.2024.e40830 (PMC11665405; doi:10.1016/j.heliyon.2024.e40830)
Supplement: Supplementary Table 6 — Genes with differential gene expression and methylation from 200,000 bases (distal) of their TSS [file mmc6.xlsx]

## Sheet: Sheet1
Chromosome	Start (200kb from TSS)	End (200kb from TSS)	Gene name	Gene expression status	Hypermethylated	Hypomethylated
chr1	27120194	27520194	TRNP1	down_regulated	8	1
chr1	112809162	113209162	WNT2B	down_regulated	5	4
chr1	114853781	115253781	TRIM33	down_regulated	1	4
chr1	154962706	155362706	MUC1	down_regulated	0	3
chr1	157589940	157989940	FCRL1	down_regulated	2	0
chr1	182792594	183192594	LAMC1	down_regulated	15	3
chr1	214576531	214976531	CENPF	down_regulated	6	7
chr1	228404583	228804583	TRIM17	down_regulated	9	17
chr12	11263369	11663369	PRB4	down_regulated	6	4
chr12	11348498	11748498	PRB2	down_regulated	6	7
chr12	56532662	56932662	IL23A	down_regulated	4	2
chr13	28869265	29269265	FLT1	down_regulated	4	9
chr14	50799799	51199799	ATL1	down_regulated	2	0
chr14	103188992	103588992	AMN	down_regulated	9	9
chr16	68098418	68498418	SLC7A6	down_regulated	1	8
chr17	36148649	36548649	TBC1D3C	down_regulated	0	5
chr19	17705918	18105918	B3GNT3	down_regulated	6	5
chr19	45771252	46171252	FOSB	down_regulated	4	9
chr2	152391001	152791001	NEB	down_regulated	3	3
chr20	21486296	21886296	PAX1	down_regulated	1	1
chr20	58308818	58708818	FAM217B	down_regulated	12	10
chr21	15020685	15420685	CYP4F29P	down_regulated	5	1
chr21	35103515	35503515	LINC00649	down_regulated	4	1
chr22	28875853	29275853	TTC28	down_regulated	3	3
chr22	30442840	30842840	LIF	down_regulated	1	8
chr3	46049832	46449832	CCR1	down_regulated	2	36
chr3	159917320	160317320	IFT80	down_regulated	1	15
chr3	195338844	195738844	MUC4	down_regulated	10	8
chr4	6495565	6895565	S100P	down_regulated	8	15
chr5	43403332	43803332	NNT-AS1	down_regulated	1	9
chr5	130932756	131332756	FNIP1	down_regulated	0	2
chr7	23309995	23709995	IGF2BP3	down_regulated	5	8
chr7	43880222	44280222	RASA4CP	down_regulated	4	12
chr7	98870514	99270514	ZNF789	down_regulated	0	6
chr7	150774231	151174231	SMARCD3	down_regulated	11	12
chr8	7886091	8286091	FAM86B3P	down_regulated	0	10
chr8	9213444	9613444	TNKS	down_regulated	7	2
chr8	28358989	28758989	EXTL3	down_regulated	21	12
chr8	94729082	95129082	PDP1	down_regulated	3	1
chr1	20312570	20712570	UBXN10	up_regulated	5	12
chr1	23145940	23545940	KDM1A	up_regulated	17	8
chr1	44244873	44644873	B4GALT2	up_regulated	3	8
chr1	60080532	60480532	HOOK1	up_regulated	3	2
chr1	92564521	92964521	RPAP2	up_regulated	3	1
chr1	117402948	117802948	TTF2	up_regulated	5	11
chr1	151145210	151545210	SELENBP1	up_regulated	3	1
chr1	152447790	152847790	LCE2C	up_regulated	1	6
chr1	156371279	156771279	GPATCH4	up_regulated	9	6
chr1	201657796	202057796	SHISA4	up_regulated	1	11
chr1	223337544	223737544	SUSD4	up_regulated	11	21
chr1	226858272	227258272	PSEN2	up_regulated	4	10
chr1	231176918	231576918	GNPAT	up_regulated	9	7
chr1	237005701	237405701	RYR2	up_regulated	3	3
chr1	241483085	241883085	FH	up_regulated	2	2
chr10	103254743	103654743	FBXW4	up_regulated	3	1
chr10	124120180	124520180	DMBT1	up_regulated	3	11
chr10	135007620	135407620	MTG1	up_regulated	10	7
chr11	2813607	3213607	NAP1L4	up_regulated	39	11
chr11	18143815	18543815	GTF2H1	up_regulated	11	4
chr11	46099188	46499188	CREB3L1	up_regulated	5	3
chr11	63733585	64133585	MACROD1	up_regulated	16	4
chr11	63802055	64202055	VEGFB	up_regulated	19	7
chr11	63818994	64218994	PLCB3	up_regulated	17	7
chr11	65288409	65688409	RNASEH2C	up_regulated	2	8
chr11	67598083	67998083	NDUFS8	up_regulated	4	8
chr12	6675540	7075540	PTMS	up_regulated	9	9
chr12	19082625	19482625	PLEKHA5	up_regulated	7	0
chr12	21610789	22010789	LDHB	up_regulated	5	4
chr12	49817196	50217196	PRPF40B	up_regulated	5	3
chr12	50477353	50877353	LIMA1	up_regulated	21	19
chr12	59114319	59514319	LRIG3	up_regulated	1	6
chr12	64598152	64998152	XPOT	up_regulated	6	5
chr12	82552584	82952584	CCDC59	up_regulated	3	1
chr12	105430008	105830008	APPL2	up_regulated	3	2
chr12	111271827	111671827	CUX2	up_regulated	4	3
chr12	130447003	130847003	FZD10	up_regulated	3	16
chr12	133413871	133813871	ZNF84	up_regulated	10	11
chr13	75856250	76256250	TBC1D4	up_regulated	1	10
chr13	98594815	98994815	FARP1	up_regulated	13	24
chr13	111164969	111564969	ING1	up_regulated	23	15
chr14	23572057	23972057	PPP1R3E	up_regulated	1	9
chr14	70626448	71026448	COX16	up_regulated	6	2
chr14	105447660	105847660	NUDT14	up_regulated	12	8
chr15	23178259	23578259	HERC2P2	up_regulated	0	3
chr15	63134837	63534837	TPM1	up_regulated	9	6
chr15	64591618	64991618	ZNF609	up_regulated	11	2
chr15	70946604	71346604	LARP6	up_regulated	2	10
chr15	75935626	76335626	UBE2Q2	up_regulated	5	4
chr16	0	303828	SNRNP25	up_regulated	3	3
chr16	534439	934439	JMJD8	up_regulated	9	11
chr16	22017591	22417591	EEF2K	up_regulated	5	0
chr16	54765110	55165110	IRX5	up_regulated	5	9
chr16	70180823	70580823	DDX19A	up_regulated	19	0
chr16	70519954	70919954	MTSS1L	up_regulated	16	4
chr17	4701242	5101242	KIF1C	up_regulated	5	5
chr17	18425401	18825401	TRIM16L	up_regulated	1	8
chr17	28419184	28819184	BLMH	up_regulated	1	1
chr17	39016344	39416344	KRTAP2-3	up_regulated	8	0
chr17	49030896	49430896	NME1-NME2	up_regulated	3	3
chr17	79695204	80095204	PYCR1	up_regulated	21	18
chr18	7367313	7767313	PTPRM	up_regulated	13	17
chr18	12177275	12577275	AFG3L2	up_regulated	7	12
chr18	54118615	54518615	WDR7	up_regulated	9	2
chr18	56330060	56730060	ZNF532	up_regulated	6	2
chr18	59360304	59760304	RNF152	up_regulated	9	0
chr18	60786613	61186613	BCL2	up_regulated	5	5
chr19	5140814	5540814	PTPRS	up_regulated	15	17
chr19	5704851	6104851	VMAC	up_regulated	5	7
chr19	7791051	8191051	CTXN1	up_regulated	13	12
chr19	12792335	13192335	DNASE2	up_regulated	2	7
chr19	35406731	35806731	FXYD3	up_regulated	13	5
chr19	38197860	38597860	SIPA1L3	up_regulated	3	4
chr19	48081841	48481841	SEPW1	up_regulated	23	15
chr19	53770988	54170988	ZNF813	up_regulated	17	14
chr19	55935941	56335941	ZNF784	up_regulated	3	4
chr2	15501472	15901472	NBAS	up_regulated	4	2
chr2	42521708	42921708	MTA3	up_regulated	8	9
chr2	55447057	55847057	CCDC88A	up_regulated	7	16
chr2	74469060	74869060	RTKN	up_regulated	4	2
chr2	77549502	77949502	LRRTM4	up_regulated	4	1
chr2	85588657	85988657	GGCX	up_regulated	5	3
chr2	103153337	103553337	MFSD9	up_regulated	6	10
chr2	175846490	176246490	ATP5G3	up_regulated	6	4
chr2	181645111	182045111	UBE2E3	up_regulated	6	7
chr2	205210515	205610515	PARD3B	up_regulated	2	12
chr20	2826674	3226674	MRPS26	up_regulated	9	8
chr20	16354079	16754079	KIF16B	up_regulated	2	10
chr20	44262469	44662469	SNX21	up_regulated	14	15
chr20	44341003	44741003	PLTP	up_regulated	13	15
chr21	31338971	31738971	CLDN17	up_regulated	5	2
chr21	35787441	36187441	RCAN1	up_regulated	0	13
chr21	43535706	43935706	TFF3	up_regulated	8	9
chr21	46021751	46421751	UBE2G2	up_regulated	6	27
chr22	18307325	18707325	MICAL3	up_regulated	11	12
chr22	32239018	32639018	SLC5A1	up_regulated	11	6
chr3	8343492	8743492	LMCD1	up_regulated	11	6
chr3	40298782	40698782	RPL14	up_regulated	3	16
chr3	49266757	49666757	NICN1	up_regulated	1	1
chr3	75634734	76034734	ZNF717	up_regulated	6	3
chr3	99853561	100253561	NIT2	up_regulated	4	10
chr3	126507436	126907436	PLXNA1	up_regulated	2	3
chr3	129125582	129525582	PLXND1	up_regulated	2	2
chr3	136381049	136781049	NCK1	up_regulated	1	3
chr3	150604584	151004584	MED12L	up_regulated	7	9
chr3	195959345	196359345	UBXN7	up_regulated	7	13
chr4	25665217	26065217	SEL1L3	up_regulated	18	12
chr4	38669353	39069353	FAM114A1	up_regulated	15	4
chr4	57644805	58044805	POLR2B	up_regulated	8	2
chr4	71096208	71496208	MUC7	up_regulated	13	5
chr4	77156252	77556252	SHROOM3	up_regulated	2	7
chr4	108441419	108841419	PAPSS1	up_regulated	3	5
chr4	111363279	111763279	PITX2	up_regulated	0	5
chr4	128782420	129182420	LARP1B	up_regulated	3	12
chr4	169731468	170131468	CBR4	up_regulated	3	23
chr5	33808220	34208220	AMACR	up_regulated	13	2
chr5	39225335	39625335	DAB2	up_regulated	7	5
chr5	67311583	67711583	PIK3R1	up_regulated	6	6
chr5	111112628	111512628	NREP	up_regulated	5	2
chr5	148761134	149161134	ARHGEF37	up_regulated	17	11
chr5	170614707	171014707	NPM1	up_regulated	2	20
chr6	19637600	20037600	ID4	up_regulated	7	4
chr6	30385485	30785485	MRPS18B	up_regulated	0	1
chr6	41547643	41947643	FRS3	up_regulated	2	4
chr6	43987241	44387241	SLC29A1	up_regulated	14	22
chr6	70923106	71323106	FAM135A	up_regulated	6	6
chr6	89921995	90321995	RRAGD	up_regulated	7	6
chr6	127698318	128098318	C6ORF58	up_regulated	1	3
chr6	132919747	133319747	SLC18B1	up_regulated	4	6
chr6	143633020	144033020	FUCA2	up_regulated	16	5
chr7	5122560	5522560	SLC29A4	up_regulated	16	22
chr7	43569140	43969140	COA1	up_regulated	5	6
chr7	44951346	45351346	TBRG4	up_regulated	8	2
chr7	47421742	47821742	TNS3	up_regulated	24	16
chr7	50661159	51061159	GRB10	up_regulated	21	22
chr7	51184515	51584515	COBL	up_regulated	7	8
chr7	55919377	56319377	CCT6A	up_regulated	4	4
chr7	68863904	69263904	AUTS2	up_regulated	4	0
chr7	73668119	74068119	GTF2IRD1	up_regulated	1	4
chr7	92265941	92665941	CDK6	up_regulated	3	1
chr7	123041705	123441705	NDUFA5	up_regulated	8	2
chr7	127783962	128183962	RBM28	up_regulated	5	8
chr7	141051077	141451077	AGK	up_regulated	2	3
chr7	142629173	143029173	PIP	up_regulated	4	0
chr8	156807	556807	FBXO25	up_regulated	12	9
chr8	21711065	22111065	DMTN	up_regulated	4	12
chr8	22209250	22609250	SORBS3	up_regulated	8	20
chr8	56485966	56885966	TMEM68	up_regulated	5	8
chr8	80883894	81283894	TPD52	up_regulated	13	11
chr8	145711197	146111197	ARHGAP39	up_regulated	9	29
chr9	2644130	3044130	KIAA0020	up_regulated	3	4
chr9	100259691	100659691	XPA	up_regulated	7	7
chr9	117680536	118080536	TNC	up_regulated	6	9
chr9	124932808	125332808	PTGS1	up_regulated	4	6
chrX	24512063	24912063	POLA1	up_regulated	0	2
chrX	102662833	103062833	TCEAL3	up_regulated	1	2
chrX	103211155	103611155	FAM199X	up_regulated	2	0
chrX	148513568	148913568	TMEM185A	up_regulated	2	5
